# Supplementary material for: Systematic Approaches to Study Eclipsed Targeting of Proteins Uncover a New Family of Mitochondrial Proteins
Source: Cells. 2023 Jun 5;12(11):1550. doi: 10.3390/cells12111550 (PMC10252432; doi:10.3390/cells12111550)
Supplement: Supplementary file 1 [file cells-12-01550-s001.zip]

Archive with 3 entries (3 files):
- cells-2405362-supplementary.pdf
- Table S8. S. cerevisiae Data with legend and detailed GO.xlsx
- Table S9. GO analysis.xlsx
