# Supplementary material for: Systematic Approaches to Study Eclipsed Targeting of Proteins Uncover a New Family of Mitochondrial Proteins
Source: Cells. 2023 Jun 5;12(11):1550. doi: 10.3390/cells12111550 (PMC10252432; doi:10.3390/cells12111550)
Supplement: Supplementary file 1 [file cells-12-01550-s001.zip › Table S8. S. cerevisiae Data with legend and detailed GO.xlsx]

## Sheet: Table S8. S. cerevisiae Data
	Database		Previous studies screens			This study - C-SWAT				This study - MTS guided screen														Database
	SGD Genome database		(A) Alleged mitochondrial proteins	(B) mito/dual	(C) Sub-mitochondrial compartment	(D) C-SWAT	(E) C' GFP	(F) α-complementation over expressed proteins (validation screen)		(G) MTS Score			(H) MTS (40aa) α-complementation screen		(I) MTS guided - Full length protein α-complementation screen		(J) Mito parameters			(K) Conservation parameters				(L) GO annotation database
#	ORF	Name	mito	Class	Sub compartment	ωm	Intensity	ωc	ωm	MitoProtII score	target-P value	mitofate value	ωc	ωm	ωc	ωm	µHD	Basic residues	Net charge	CAI	Dn/Ds'	PGL	Number of homologes	Membrane	molecular function	biological process	cellular component
1	YMR023C	MSS1	1+2+6+3+4	dual	Matrix/IM		40.5114			0.9998	0.95	0.996					8.158	7	1	0.212	0.381623	0.1995	28	no_membrane_GO	nucleotide binding/GTPase activity/GTP binding	tRNA wobble uridine modification/tRNA modification/tRNA processing/tRNA methylation/mitochondrial tRNA wobble uridine modification	cytoplasm/mitochondrion/mitochondrial inner membrane/cytosol
1	YBL022C	PIM1	1+2+6+3+4	mito	Matrix/IM	B	16.811			0.9998	0.922	1					8.811	7	-28	0.286	0.230042	0.1995	31	no_membrane_GO	nucleotide binding/DNA binding/single-stranded DNA binding/ATP-dependent peptidase activity/serine-type endopeptidase activity/ATP binding/peptidase activity/serine-type peptidase activity/hydrolase activity/ATP hydrolysis activity/sequence-specific DNA binding	proteolysis/protein quality control for misfolded or incompletely synthesized proteins/mitochondrion organization/protein catabolic process/cellular response to oxidative stress/chaperone-mediated protein complex assembly/oxidation-dependent protein catabolic process/regulation of mitochondrial DNA metabolic process	mitochondrial chromosome/mitochondrial matrix/mitochondrion
1	YOR036W	PEP12		not mito			14.113			0.0002	0.064	0					1.91	0	-11	0.222	0.176035	0.190971	32	membrane	SNARE binding/SNAP receptor activity		endomembrane system/fungal-type vacuole membrane/cytoplasm/endosome/Golgi apparatus/cytosol/membrane/SNARE complex
1	YOR106W	VAM3		not mito			16.1607			0.0002	0.105	0					1.886	0	-2	0.27	0.334725	0.190971	13	no_membrane_GO	SNARE binding/SNAP receptor activity		endomembrane system/fungal-type vacuole membrane/cytoplasm/vacuole/vacuolar membrane/membrane/SNARE complex
1	YAL021C	CCR4		not mito			37.9838			0.0002	0.122	0					7.094	0	-8	0.246	0.219167	0.200199	32	membrane	3'-5'-RNA exonuclease activity/RNA binding/catalytic activity/nuclease activity/exonuclease activity/poly(A)-specific ribonuclease activity/hydrolase activity/metal ion binding	DNA replication checkpoint signaling/nuclear-transcribed mRNA catabolic process, deadenylation-dependent decay/nuclear-transcribed mRNA poly(A) tail shortening/DNA replication/regulation of transcription by RNA polymerase II/transcription elongation by RNA polymerase II/traversing start control point of mitotic cell cycle/positive regulation of transcription elongation by RNA polymerase II/RNA ph…	nucleus/cytoplasm/P-body/Cdc73/Paf1 complex/CCR4-NOT complex/CCR4-NOT core complex
1	YAL014C	SYN8		not mito			18.629			0.0003	0.054	0					5.348	0	-15	0.201	0.614366	0.586638	31	no_membrane_GO	SNARE binding/SNAP receptor activity	intracellular protein transport/Golgi to vacuole transport/vesicle fusion/protein transport/vesicle-mediated transport/vesicle docking	endomembrane system/cytoplasm/endosome/cytosol/endosome membrane/membrane/SNARE complex
1	YDR115W		1+2+6+3+4	mito	Ambiguous		17.2565			0.9997	0.915	0.987					8.821	4	23	0.262	0.154233	0.5	26	no_membrane_GO	structural constituent of ribosome	translation/mitochondrial translation	nucleus/cytoplasm/mitochondrion/mitochondrial large ribosomal subunit/ribosome/ribonucleoprotein complex
1	YOR059C			not mito			14.1967			0.0005	0.061	0.055					4.209	0	10	0.196	0.192075	0.5	7	endomembrane system	lysophospholipase activity/phospholipase A2 activity/hydrolase activity/acylglycerol lipase activity		lipid droplet/endoplasmic reticulum/membrane
1	YOR327C	SNC2		not mito			13.7568			0.0006	0.223	0					1.442	0	2	0.271	0.102504	0.201913	31	membrane	SNAP receptor activity/syntaxin binding		plasma membrane/trans-Golgi network/endosome/cytosol/cellular bud/endomembrane system/membrane/transport vesicle membrane/SNARE complex/cell periphery
1	YOR211C	MGM1	1+2+6+3+4	mito	IMS/IM		14.2737			0.9996	0.815	0.996					13.799	5	0	0.224	0.205695	0.2019	32	membrane	nucleotide binding/phosphatidylserine binding/GTPase activity/GTP binding/microtubule binding/hydrolase activity/phosphatidic acid binding/phosphatidylinositol-3,5-bisphosphate binding/cardiolipin binding		cytoplasm/microtubule/membrane/mitochondrial inner boundary membrane/mitochondrial outer membrane/mitochondrion/mitochondrial inner membrane/mitochondrial intermembrane space/mitochondrial crista
1	YER141W	COX15	1+2+6+3+4	mito	IMS/IM	B	42.2519			0.9996	0.896	0.995					11.248	1	31	0.3	0.0889993	0.1456	31	no_membrane_GO	oxidoreductase activity, acting on NAD(P)H, heme protein as acceptor	heme A biosynthetic process	mitochondrial inner membrane/mitochondrion/membrane
1	YPL181W	CTI6		not mito			13.4375			0.0006	0.079	0					2.41	0	-30	0.196	0.244036	0.201913	23	endomembrane system	zinc ion binding/methylated histone binding/metal ion binding		nucleus/Rpd3L complex/Rpd3L-Expanded complex
1	YER159C	BUR6		not mito			40.5159			0.0006	0.057	0					1.146	0	-5	0.211	0.170449	0.586638	31	no_membrane_GO	TBP-class protein binding/core promoter sequence-specific DNA binding/chromatin binding/transcription coactivator activity/transcription corepressor activity/RNA polymerase II general transcription initiation factor activity/protein heterodimerization activity	positive regulation of transcription by RNA polymerase II/negative regulation of transcription by RNA polymerase II/transcription by RNA polymerase II/RNA polymerase II preinitiation complex assembly	nucleus/negative cofactor 2 complex
1	YHR051W	COX6	1+2+6+3+4	dual	Ambiguous	B	77.9366			0.9996	0.939	0.997					8.662	7	-2	0.305	0.103162	0.154	31	no_membrane_GO	cytochrome-c oxidase activity/oxidoreductase activity/metal ion binding	oxidative phosphorylation/mitochondrial electron transport, cytochrome c to oxygen/proton transmembrane transport	mitochondrion/mitochondrial inner membrane/mitochondrial respiratory chain complex IV/membrane
1	YER053C-A			not mito			49.3357			0.0007	0.024	0.019					3.312	0	0	0.437	0.00614296	0.5	1	no_membrane_GO	molecular_function
1	YAL030W	SNC1		not mito			14.1422			0.0007	0.197	0					0.939	0	1	0.213	NA	0.519233	27	no_membrane_GO	SNAP receptor activity/syntaxin binding	exocytosis/Golgi to plasma membrane transport/endocytosis/vesicle fusion/vesicle-mediated transport	plasma membrane/trans-Golgi network/endosome/cytosol/cellular bud/cellular bud neck/endomembrane system/membrane/transport vesicle membrane/SNARE complex/cell periphery
1	YKL192C	ACP1	1+2+6+3+4	dual	Matrix					0.9996	0.96	0.996					12.904	5	-5	0.376	0.185651	0.2026	32	no_membrane_GO	acyl binding/acyl carrier activity	lipid metabolic process/fatty acid metabolic process/fatty acid biosynthetic process/lipoate biosynthetic process/iron-sulfur cluster assembly	mitochondrion/respirasome/mitochondrial iron-sulfur cluster assembly complex
1	YPL183C	RTT10		not mito			29.3944			0.001	0.047	0.028					6.224	1	-19	0.223	0.21602	0.201913	25	no_membrane_GO	molecular_function		cytoplasm/endosome
1	YOR352W	TFB6		not mito			15.1787			0.0007	0.088	0					2.706	0	-18	0.265	0.164424	0.5	5	no_membrane_GO	molecular_function		nucleus/transcription factor TFIIH holo complex/cytoplasm
1	YOL001W	PHO80		not mito		B	15.0863			0.001	0.091	0					1.149	0	8	0.201	0.539657	0.586638	29	membrane	cyclin-dependent protein serine/threonine kinase regulator activity/protein kinase binding	regulation of cyclin-dependent protein serine/threonine kinase activity/negative regulation of transcription by RNA polymerase II/negative regulation of macroautophagy/intracellular monoatomic cation homeostasis/regulation of protein localization/vacuole fusion, non-autophagic/negative regulation of phosphate metabolic process/negative regulation of calcium-mediated signaling	Pho85-Pho80 CDK-cyclin complex/nucleus/cyclin-dependent protein kinase holoenzyme complex/cytoplasm
1	YML110C	COQ5	1+2+6+3+4	mito	Matrix/IM		23.0057			0.9995	0.909	0.012					10.888	6	-3	0.274	0.0771593	0.1456	32	no_membrane_GO	methyltransferase activity/transferase activity/2-octaprenyl-6-methoxy-1,4-benzoquinone methylase activity/2-hexaprenyl-6-methoxy-1,4-benzoquinone methyltransferase activity	ubiquinone biosynthetic process/aerobic respiration/methylation/quinone biosynthetic process	mitochondrion/mitochondrial inner membrane/mitochondrial matrix/membrane/extrinsic component of mitochondrial inner membrane
1	YDR145W	TAF12		not mito			28.4745			0.002	0.123	0					5.542	0	16	0.241	0.140708	0.262315	27	no_membrane_GO	DNA binding/chromatin binding/TBP-class protein binding/protein heterodimerization activity/molecular adaptor activity/RNA polymerase II-specific DNA-binding transcription factor binding	chromatin organization/DNA-templated transcription initiation/transcription by RNA polymerase II/RNA polymerase II preinitiation complex assembly	peroxisome/SAGA complex/nucleus/transcription factor TFIID complex/intracellular organelle/SLIK (SAGA-like) complex
1	YBL099W	ATP1	1+2+6+3+4	dual	IM	B	279.178			0.9994	0.954	1					10.354	5	6	0.487	0.0620655	0	32	no_membrane_GO	ATP hydrolysis activity/proton-transporting ATP synthase activity, rotational mechanism/nucleotide binding/ATP binding/adenyl ribonucleotide binding/ADP binding	ATP biosynthetic process/monoatomic ion transport/proton motive force-driven ATP synthesis/ATP metabolic process/proton transmembrane transport	mitochondrion/mitochondrial inner membrane/mitochondrial proton-transporting ATP synthase, catalytic core/membrane/mitochondrial nucleoid/proton-transporting ATP synthase complex, catalytic core F(1)
1	YGL040C	HEM2		not mito		B	46.2652	B	B	0.0057	0.097	0					4.906	1	-7	0.263	0.0708053	0.0291809	30	no_membrane_GO	porphobilinogen synthase activity/zinc ion binding/lyase activity/metal ion binding	porphyrin-containing compound biosynthetic process/protoporphyrinogen IX biosynthetic process/heme biosynthetic process/tetrapyrrole biosynthetic process	cytosol/nucleus/cytoplasm
1	YKL010C	UFD4		not mito			14.8194			0.003	0.067	0					2.934	0	-90	0.226	0.304723	0.201913	32	membrane	ubiquitin-protein transferase activity/transferase activity/ubiquitin protein ligase activity/proteasome regulatory particle binding	protein polyubiquitination/ubiquitin-dependent protein catabolic process/free ubiquitin chain polymerization/protein K29-linked ubiquitination/proteasome-mediated ubiquitin-dependent protein catabolic process	nuclear speck/nucleus/cytoplasm/mitochondrion
1	YKL145W	RPT1		not mito			77.4332			0.001	0.054	0					2.35	1	-9	0.274	0.0257965	0	31	membrane	nucleotide binding/ATP binding/ATP hydrolysis activity/ubiquitin protein ligase binding/proteasome-activating activity	ubiquitin-dependent protein catabolic process/positive regulation of macromolecule metabolic process/protein catabolic process/proteasome-mediated ubiquitin-dependent protein catabolic process/positive regulation of protein catabolic process/positive regulation of RNA polymerase II transcription preinitiation complex assembly/positive regulation of nitrogen compound metabolic process/proteasome r…	proteasome complex/nucleus/cytoplasm/proteasome regulatory particle, base subcomplex
1	YPL090C	RPS6A		not mito		B	313.864			0.0053	0.068	0					4.167	2	27	0.211	NA	0.5	32	no_membrane_GO	structural constituent of ribosome		nucleus/nucleolus/cytoplasm/ribosome/cytosolic small ribosomal subunit/90S preribosome/small-subunit processome/cellular anatomical entity/ribonucleoprotein complex
1	YEL016C	NPP2		not mito			13.6898			0.001	0.034	0					3.363	0	-16	0.218	0.680605	0.201913	26	membrane	catalytic activity/phosphodiesterase I activity/zinc ion binding/hydrolase activity/ribonucleoside triphosphate phosphatase activity/nucleoside triphosphate diphosphatase activity	phosphate-containing compound metabolic process/metabolic process/nucleoside triphosphate metabolic process/organophosphate metabolic process	endoplasmic reticulum/membrane
1	YJL078C	PRY3		not mito			29.8468			0.0014	0.028	0					2.845	0	-33	0.201	0.634855	0.5	9	endomembrane system	molecular_function	conjugation with cellular fusion/lipid transport/fatty acid transport/sterol transport	extracellular space/fungal-type cell wall/extracellular region/membrane/cell periphery/side of membrane
1	YGR010W	NMA2		not mito			15.4756			0.001	0.092	0					2.436	0	-12	0.23	0.255035	0.141705	28	membrane	nucleotide binding/nicotinamide-nucleotide adenylyltransferase activity/catalytic activity/nicotinate-nucleotide adenylyltransferase activity/ATP binding/transferase activity/nucleotidyltransferase activity/adenylyltransferase activity	biosynthetic process/nucleotide biosynthetic process/NAD biosynthetic process/pyridine nucleotide biosynthetic process	nucleus
1	YAL026C	DRS2		not mito			28.259			0.0014	0.068	0					1.058	0	-38	0.287	0.164018	0.0742109	32	no_membrane_GO	nucleotide binding/magnesium ion binding/ATP binding/lipid binding/ATP hydrolysis activity/metal ion binding/phosphatidylethanolamine flippase activity/phosphatidylserine floppase activity/ATPase-coupled intramembrane lipid transporter activity/phosphatidylcholine flippase activity/phosphatidylserine flippase activity	intracellular protein transport/post-Golgi vesicle-mediated transport/endocytosis/phospholipid transport/endocytic recycling/phospholipid translocation/aminophospholipid translocation	trans-Golgi network/plasma membrane/endosome/endoplasmic reticulum/Golgi apparatus/endosome membrane/membrane/cellular anatomical entity/Cdc50p-Drs2p complex
1	YGL161C	YIP5		not mito			19.8878			0.0014	0.052	0					4.046	0	-11	0.222	0.277493	0.5	25	no_membrane_GO	small GTPase binding	biological_process/vesicle-mediated transport	Golgi apparatus/membrane
1	YJL187C	SWE1		not mito			17.8492			0.001	0.061	0					2.371	0	-16	0.2	0.168499	0.586638	31	no_membrane_GO	nucleotide binding/protein kinase activity/protein serine/threonine kinase activity/protein tyrosine kinase activity/ATP binding/kinase activity/transferase activity/metal ion binding/protein serine kinase activity	G2/M transition of mitotic cell cycle/re-entry into mitotic cell cycle/protein phosphorylation/cell cycle/regulation of cell size/negative regulation of mitotic spindle pole body separation/phosphorylation/regulation of meiotic nuclear division/mitotic morphogenesis checkpoint signaling/cell division/meiotic cell cycle/positive regulation of sphingolipid biosynthetic process	nucleus/cellular bud neck
1	YER017C	AFG3	1+2+6+3+4	mito	Matrix/IM					0.9993	0.9	0.981					10.473	6	13	0.228	0.09224	0.0383	31	no_membrane_GO	ATP hydrolysis activity/nucleotide binding/ATP-dependent peptidase activity/metalloendopeptidase activity/ATP binding/peptidase activity/metallopeptidase activity/zinc ion binding/hydrolase activity/metal ion binding	signal peptide processing/proteolysis/protein import into mitochondrial matrix/mitochondrial protein processing/protein-containing complex assembly	fungal-type vacuole membrane/mitochondrion/mitochondrial inner membrane/m-AAA complex/membrane/mitochondrial inner boundary membrane
1	YPL121C	MEI5		not mito			12.9754			0.0013	0.059	0.009					4.054	1	-3	0.248	0.184273	0.586638	11	no_membrane_GO	molecular_function		condensed nuclear chromosome/nucleus
1	YDR276C	PMP3		not mito			0			0.0013	0.017	0					6.404	0	-2	0.457	0.0121763	0.5	25	no_membrane_GO	phosphatidylinositol-3-phosphate binding/sphingolipid binding/phosphatidic acid binding/phosphatidylinositol-3,5-bisphosphate binding	monoatomic cation transport/regulation of membrane potential	plasma membrane/membrane/cell periphery
1	YKL019W	RAM2		not mito			20.7204			0.0025	0.038	0					1.942	0	-16	0.245	0.195197	0.128103	32	endomembrane system	prenyltransferase activity/protein farnesyltransferase activity/protein geranylgeranyltransferase activity/CAAX-protein geranylgeranyltransferase activity/protein prenyltransferase activity/transferase activity	peptide pheromone maturation/protein prenylation/protein farnesylation/protein geranylgeranylation	cytoplasm/CAAX-protein geranylgeranyltransferase complex/protein farnesyltransferase complex
1	YHR149C	SKG6		not mito						0.0012	0.123	0.007					3.3	3	-37	0.217	0.501159	0.5	9	membrane	molecular_function	negative regulation of mitotic cytokinesis	incipient cellular bud site/cellular bud tip/cellular bud neck/membrane/cell periphery
1	YNR036C	MRPS12	1+2+6+3+4	mito	Matrix/IM		14.2741			0.9992	0.903	0.956					11.172	3	23	0.233	0.0611843	0.1535	30	no_membrane_GO	structural constituent of ribosome	translation/mitochondrial translation	ribosome/mitochondrion/mitochondrial small ribosomal subunit/small ribosomal subunit/ribonucleoprotein complex
1	YDR356W	SPC110		not mito			20.3411			0.0137	0.175	0.004					4.722	0	-3	0.232	0.257103	0.586638	4	endomembrane system	protein-containing complex binding/calmodulin binding/structural constituent of cytoskeleton	gamma-tubulin complex localization to nuclear side of mitotic spindle pole body/protein-containing complex assembly/protein localization to mitotic spindle pole body/mitotic spindle elongation/karyogamy involved in conjugation with cellular fusion/positive regulation of microtubule nucleation	nucleus/cytoplasm/spindle pole body/inner plaque of spindle pole body/central plaque of spindle pole body/cytoskeleton
1	YJR090C	GRR1		not mito			14.7283			0.0017	0.06	0					11.043	0	-13	0.224	0.380916	0.0907013	32	membrane	ubiquitin-protein transferase activity/protein-macromolecule adaptor activity	SCF-dependent proteasomal ubiquitin-dependent protein catabolic process/cellular response to oxidative stress/protein polyubiquitination/mitotic cell cycle G1 arrest in response to pheromone/carbohydrate metabolic process/glucose metabolic process/protein ubiquitination/cellular response to methylmercury	cytoplasm/cellular bud neck contractile ring/nucleus/membrane/SCF ubiquitin ligase complex
1	YMR108W	ILV2	1+2+6+3+4	mito	Matrix/IM	B				0.9991	0.949	0.996					9.135	7	4	0.349	0.171938	0.2549	30	no_membrane_GO	magnesium ion binding/catalytic activity/acetolactate synthase activity/transferase activity/thiamine pyrophosphate binding/metal ion binding/flavin adenine dinucleotide binding	amino acid biosynthetic process/branched-chain amino acid biosynthetic process/isoleucine biosynthetic process/valine biosynthetic process	mitochondrion/acetolactate synthase complex
1	YNL111C	CYB5		not mito			27.8246			0.0016	0.048	0					2.595	1	-13	0.424	0.0238607	0.229143	30	no_membrane_GO	electron transfer activity/heme binding/metal ion binding	sterol biosynthetic process/electron transport chain	endoplasmic reticulum membrane/intracellular membrane-bounded organelle/endoplasmic reticulum/membrane
1	YDL232W	OST4		not mito			77.4319			0.0016	0.017	0					1.762	0	-2	0.582	0.00149592	0.5	2	membrane fusion	protein-macromolecule adaptor activity	protein glycosylation/protein N-linked glycosylation	mitochondrion/endoplasmic reticulum/endoplasmic reticulum membrane/oligosaccharyltransferase complex/membrane
1	YLR430W	SEN1		not mito			22.8589			0.0026	0.077	0					2.022	0	27	0.228	0.137561	0.254916	31	membrane	protein binding/nucleotide binding/transcription termination site sequence-specific DNA binding/RNA binding/mRNA binding/helicase activity/ATP binding/hydrolase activity/protein domain specific binding/5'-3' DNA/RNA helicase activity/5'-3' DNA helicase activity	regulation of transcription by RNA polymerase II/transcription-coupled nucleotide-excision repair/DNA-templated transcription termination/rRNA processing/termination of RNA polymerase II transcription/termination of RNA polymerase III transcription/mRNA processing/tRNA processing/snRNA processing/mRNA 3'-end processing/sno(s)RNA 3'-end processing/DNA duplex unwinding/DNA-templated DNA replication…	nucleus/nuclear body/replication fork/cytoplasm/Nrd1 complex
1	YBL023C	MCM2		not mito			26.056			0.0017	0.171	0					1.155	0	-40	0.28	0.0918564	0.128103	32	no_membrane_GO	single-stranded DNA helicase activity/single-stranded DNA binding/3'-5' DNA helicase activity/nucleotide binding/DNA binding/chromatin binding/DNA replication origin binding/helicase activity/ATP binding/zinc ion binding/hydrolase activity/ATP hydrolysis activity/metal ion binding	double-strand break repair via break-induced replication/DNA replication/pre-replicative complex assembly involved in nuclear cell cycle DNA replication/DNA unwinding involved in DNA replication/DNA replication initiation/DNA strand elongation involved in DNA replication/DNA damage response/cell cycle/regulation of DNA-templated DNA replication initiation/DNA duplex unwinding/mitotic DNA replicat…	nucleus/nuclear pre-replicative complex/cytoplasm/DNA replication preinitiation complex/replication fork protection complex/MCM complex/CMG complex
1	YDR167W	TAF10		not mito			16.1576			0.0024	0.061	0					2.481	0	-15	0.216	0.0751739	0.188876	30	no_membrane_GO	RNA polymerase II general transcription initiation factor activity/chromatin binding/molecular adaptor activity/promoter-specific chromatin binding	chromatin organization/DNA-templated transcription initiation/transcription by RNA polymerase II/transcription initiation at RNA polymerase II promoter/histone acetylation/RNA polymerase II preinitiation complex assembly	SAGA complex/nucleus/transcription factor TFIID complex/intracellular organelle/SLIK (SAGA-like) complex
1	YLR355C	ILV5	1+2+6+3+4	mito	Matrix	B	83.6335			0.9991	0.947	1					8.58	6	8	0.809	0.172708	0.2549	24	membrane	double-stranded DNA binding/ketol-acid reductoisomerase activity/oxidoreductase activity/metal ion binding	mitochondrial genome maintenance/amino acid biosynthetic process/branched-chain amino acid biosynthetic process/isoleucine biosynthetic process/valine biosynthetic process	mitochondrion/mitochondrial nucleoid
1	YDR152W	GIR2		not mito			52.828			0.0018	0.055	0					4.569	0	-31	0.302	0.238615	0.163012	30	endomembrane system	protein binding	cytoplasmic translation/positive regulation of cellular response to amino acid starvation	cytoplasm/polysome
1	YLR238W	FAR10		not mito			13.3351			0.0019	0.048	0					2.625	0	11	0.188	0.340557	0.5	26	no_membrane_GO	molecular_function	re-entry into mitotic cell cycle after pheromone arrest/cell cycle	cytoplasm/endoplasmic reticulum/membrane
1	YJR035W	RAD26		not mito						0.0019	0.071	0					0.768	0	-1	0.215	0.252278	0.200199	24	membrane	nucleotide binding/DNA binding/helicase activity/ATP binding/ATP-dependent activity, acting on DNA/hydrolase activity/ATP hydrolysis activity/ATP-dependent chromatin remodeler activity	regulation of transcription by RNA polymerase II/transcription-coupled nucleotide-excision repair/DNA repair/nucleotide-excision repair/chromatin remodeling/DNA damage response	nucleus/cytoplasm
1	YHL021C	AIM17	1+2+6+3+4	dual	Matrix	B	33.0382			0.9991	0.945	0.999					9.96	5	0	0.22	0.262631	0.3682	30	no_membrane_GO	molecular_function/oxidoreductase activity/metal ion binding/dioxygenase activity	mitochondrion organization/carnitine biosynthetic process	mitochondrion
1	YDR457W	TOM1		not mito			25.2306			0.0022	0.228	0					1.639	1	-136	0.245	0.237706	0.21716	31	endomembrane system	ubiquitin-protein transferase activity/transferase activity/ubiquitin protein ligase activity	protein polyubiquitination/mitotic cell cycle/endonucleolytic cleavage in ITS1 to separate SSU-rRNA from 5.8S rRNA and LSU-rRNA from tricistronic rRNA transcript (SSU-rRNA, 5.8S rRNA, LSU-rRNA)/cleavage in ITS2 between 5.8S rRNA and LSU-rRNA of tricistronic rRNA transcript (SSU-rRNA, 5.8S rRNA, LSU-rRNA)/endonucleolytic cleavage to generate mature 5'-end of SSU-rRNA from (SSU-rRNA, 5.8S rRNA, LSU…	cytoplasm/nucleus/nucleolus
1	YML116W	ATR1		not mito			19.1233			0.0024	0.045	0					2.362	0	0	0.188	0.2603	0.16265	18	no_membrane_GO	transmembrane transporter activity/borate efflux transmembrane transporter activity	borate transmembrane transport/borate transport/transmembrane transport	membrane/vacuole/plasma membrane/cell periphery
1	YDR170C	SEC7		not mito			16.17			0.0017	0.073	0					2.379	0	-126	0.271	0.202726	0.128103	31	no_membrane_GO	guanyl-nucleotide exchange factor activity	autophagosome assembly/endoplasmic reticulum to Golgi vesicle-mediated transport/intra-Golgi vesicle-mediated transport/protein transport/regulation of ARF protein signal transduction	cytoplasm/late endosome/Golgi apparatus/Golgi-associated vesicle/trans-Golgi network/cytosol
1	YBL071W-A	KTI11		not mito			51.4944			0.002	0.05	0					0.411	0	-17	0.208	0.22437	0.586638	29	no_membrane_GO	iron ion binding/zinc ion binding/oxidoreductase activity/oxidoreductase activity, acting on iron-sulfur proteins as donors/metal ion binding
1	YDR026C	NSI1		not mito			16.4703			0.001	0.083	0					3.267	0	21	0.249	0.714888	0.5	13	endomembrane system	transcription cis-regulatory region binding/DNA binding/DNA-binding transcription factor activity	rDNA heterochromatin formation/regulation of DNA-templated transcription/termination of RNA polymerase I transcription	nucleus/nucleolus/rDNA heterochromatin
1	YML105C	SEC65		not mito			41.5641			0.0013	0.078	0					0.252	1	7	0.255	0.0772475	0.201913	30	no_membrane_GO	7S RNA binding	SRP-dependent cotranslational protein targeting to membrane/SRP-dependent cotranslational protein targeting to membrane, signal sequence recognition	cytoplasm/signal recognition particle, endoplasmic reticulum targeting/signal recognition particle/ribonucleoprotein complex
1	YFR037C	RSC8		not mito			13.6871			0.0013	0.076	0					0.928	0	-22	0.207	0.145735	0.586638	31	no_membrane_GO	DNA binding/zinc ion binding/histone binding/metal ion binding	double-strand break repair via nonhomologous end joining/chromatin organization/nucleosome disassembly/regulation of DNA-templated transcription/transcription elongation by RNA polymerase II/positive regulation of DNA-templated transcription	nucleus/SWI/SNF complex/RSC-type complex
1	YMR089C	YTA12	1+2+6+3+4	dual	IMS/IM		23.8322			0.9989	0.96	0.975					12.893	8	0	0.266	0.134537	0.0383	31	no_membrane_GO	ATP hydrolysis activity/nucleotide binding/ATP-dependent peptidase activity/metalloendopeptidase activity/ATP binding/peptidase activity/metallopeptidase activity/zinc ion binding/hydrolase activity/metal ion binding	signal peptide processing/proteolysis/mitochondrial protein processing/protein-containing complex assembly	cytoplasm/mitochondrion/mitochondrial inner membrane/m-AAA complex/membrane/mitochondrial membrane/mitochondrial inner boundary membrane
1	YLR228C	ECM22		not mito						0.0022	0.043	0					1.484	0	-11	0.211	0.322289	0.5	5	endomembrane system	DNA-binding transcription activator activity, RNA polymerase II-specific/RNA polymerase II cis-regulatory region sequence-specific DNA binding/DNA-binding transcription factor activity, RNA polymerase II-specific/DNA binding/zinc ion binding/sequence-specific DNA binding/metal ion binding	positive regulation of transcription by RNA polymerase II/regulation of DNA-templated transcription/regulation of transcription by RNA polymerase II/regulation of nitrogen compound metabolic process/regulation of primary metabolic process	nucleus/cytoplasm/membrane/perinuclear region of cytoplasm
1	YMR189W	GCV2	1+2+6+3+4	dual	Matrix	B	135.804			0.9988	0.964	1					8.319	GCV	#N/A	#N/A	#N/A	0.2273	0	no_membrane_GO	catalytic activity/glycine dehydrogenase (decarboxylating) activity/oxidoreductase activity/glycine binding/pyridoxal phosphate binding	glycine metabolic process/glycine catabolic process/one-carbon metabolic process/glycine decarboxylation via glycine cleavage system	mitochondrion/glycine cleavage complex
1	YOR176W	HEM15	1+2+6+3+4	dual	Matrix/IM	B	47.2201			0.9987	0.932	0.996					9.082	5	8	0.248	0.11383	0.1365	30	no_membrane_GO	ferrochelatase activity/lyase activity		mitochondrion/mitochondrial inner membrane/membrane
1	YNR047W	FPK1		not mito			24.711			0.0024	0.048	0.019					1.421	3	2	0.207	0.19443	0.305815	31	endomembrane system	protein serine/threonine kinase activity/protein kinase activity/nucleotide binding/ATP binding/kinase activity/transferase activity/protein serine kinase activity	regulation of protein phosphorylation/response to pheromone triggering conjugation with cellular fusion/protein phosphorylation/lipid transport/phosphorylation/positive regulation of phospholipid translocation/positive regulation of clathrin-dependent endocytosis	mating projection tip/nucleus/cytoplasm/plasma membrane/membrane
1	YER073W	ALD5	1+2+6+3+4	mito	Matrix	B	123.017			0.9987	0.922	1					10.334	6	3	0.305	0.0811538	0.1602	32	endomembrane system	aldehyde dehydrogenase (NAD+) activity/aldehyde dehydrogenase [NAD(P)+] activity/oxidoreductase activity/oxidoreductase activity, acting on the aldehyde or oxo group of donors, NAD or NADP as acceptor	ethanol catabolic process/acetate biosynthetic process	mitochondrion/mitochondrial matrix
1	YGL119W	ABC1	1+2+6+3+4	dual	Matrix/IM					0.9987	0.95	0.996					7.619	7	17	0.206	0.163886	0.0175	32	no_membrane_GO	nucleotide binding/protein kinase activity/ATP binding/lipid binding/kinase activity/transferase activity/ATP hydrolysis activity	ubiquinone biosynthetic process/phosphorylation/ubiquinone-6 biosynthetic process	mitochondrion/mitochondrial inner membrane/mitochondrial matrix/membrane
1	YDR245W	MNN10		not mito			14.3988			0.0023	0.033	0					3.211	1	-2	0.231	0.0949073	0.201913	19	endomembrane system	alpha-1,6-mannosyltransferase activity/transferase activity/glycosyltransferase activity	cell wall mannoprotein biosynthetic process/division septum assembly/protein N-linked glycosylation	Golgi membrane/mannan polymerase complex/endoplasmic reticulum/endoplasmic reticulum membrane/Golgi apparatus/membrane
1	YHR194W	MDM31	1+2+6+3+4	dual	IM		15.0401			0.9986	0.978	0.819					9.176	6	12	0.225	0.0899734	0.2019	25	endomembrane system	molecular_function	mitochondrion inheritance/intracellular monoatomic ion homeostasis/mitochondrion organization/regulation of cardiolipin metabolic process	mitochondrial inner membrane/nucleus/mitochondrion/membrane
1	YPL184C	MRN1		not mito			38.49			0.0026	0.197	0.02					2.614	0	-10	0.255	0.132046	0.305815	31	endomembrane system	mRNA 3'-UTR binding/nucleic acid binding/RNA binding/mRNA binding		P-body/cytoplasmic stress granule/nucleus/cytoplasm
1	YGR032W	GSC2		not mito			15.9189			0.0022	0.063	0					1.019	0	-9	0.285	0.201873	0.400058	25	membrane	1,3-beta-D-glucan synthase activity/transferase activity/glycosyltransferase activity	(1->3)-beta-D-glucan biosynthetic process/sporulation resulting in formation of a cellular spore/ascospore wall assembly/fungal-type cell wall polysaccharide biosynthetic process/cell wall organization	plasma membrane/1,3-beta-D-glucan synthase complex/prospore membrane/cellular bud neck/membrane/cell periphery
1	YCR059C	YIH1		not mito			26.8548			0.0026	0.064	0					4.557	0	-26	0.292	0.221951	0.113106	30	no_membrane_GO	actin binding/actin monomer binding/protein kinase inhibitor activity/ribosome binding/polysome binding	negative regulation of protein phosphorylation/regulation of translation/regulation of translational initiation	nucleus/cytoplasm
1	YMR161W	HLJ1		not mito			16.8471			0.0029	0.057	0					4.376	0	4	0.215	0.152624	0.586638	30	endomembrane system	ATPase activator activity	ubiquitin-dependent ERAD pathway	endoplasmic reticulum/endoplasmic reticulum membrane
1	YHL036W	MUP3		not mito			16.0243			0.0042	0.072	0					0.732	0	9	0.197	0.18842	0.586638	31	no_membrane_GO	L-amino acid transmembrane transporter activity/L-methionine transmembrane transporter activity/transmembrane transporter activity	amino acid transmembrane transport/amino acid transport/transmembrane transport/L-alpha-amino acid transmembrane transport/methionine import across plasma membrane	fungal-type vacuole/membrane
1	YBR181C	RPS6B		not mito		B	19.0629			0.0053	0.068	0					4.167	2	27	0.203	NA	0.5	28	no_membrane_GO	structural constituent of ribosome	maturation of SSU-rRNA from tricistronic rRNA transcript (SSU-rRNA, 5.8S rRNA, LSU-rRNA)/rRNA processing/translation/ribosome biogenesis	nucleus/nucleolus/cytoplasm/ribosome/cytosolic small ribosomal subunit/small-subunit processome/cellular anatomical entity/ribonucleoprotein complex
1	YDL069C	CBS1	1+2+6+4	mito	Matrix/IM		13.8441			0.9986	0.662	0.996					6.938	6	16	0.231	0.351825	0.3822	1	no_membrane_GO	translation regulator activity	regulation of translation/mitochondrial respiratory chain complex III assembly/positive regulation of mitochondrial translation	mitochondrion/mitochondrial inner membrane/mitochondrial ribosome/membrane
1	YDR480W	DIG2		not mito			16.7859			0.0023	0.061	0					0.708	1	-1	0.205	0.301699	0.5	6	membrane	transcription corepressor activity	negative regulation of transcription by RNA polymerase II/negative regulation of invasive growth in response to glucose limitation/negative regulation of pseudohyphal growth	nucleus/Ste12p-Dig1p-Dig2p complex
1	YLR285W	NNT1		not mito			39.176			0.0024	0.11	0					3.302	0	-18	0.253	0.373515	0.201913	28	endomembrane system	protein-lysine N-methyltransferase activity/N-terminal protein N-methyltransferase activity/methyltransferase activity/S-adenosylmethionine-dependent methyltransferase activity/transferase activity	rDNA heterochromatin formation/N-terminal peptidyl-glycine methylation/peptidyl-lysine dimethylation/methylation	cytoplasm
1	YGR221C	TOS2		not mito			13.7467			0.0026	0.375	0.021					0.332	3	-8	0.184	0.533642	0.5	2	membrane	molecular_function	maintenance of protein location in cell/negative regulation of mitotic cytokinesis	cellular bud tip/cellular bud neck/incipient cellular bud site/plasma membrane/cellular bud/membrane/cellular bud membrane
1	YOR151C	RPB2		not mito			13.9938			0.0027	0.062	0					3.942	0	-17	0.311	0.0274216	0	32	membrane	RNA polymerase II activity/RNA-dependent RNA polymerase activity/DNA binding/mRNA binding/DNA-directed 5'-3' RNA polymerase activity/zinc ion binding/transferase activity/nucleotidyltransferase activity/ribonucleoside binding/5'-3' RNA polymerase activity/metal ion binding		cytoplasmic stress granule/DNA-directed RNA polymerase complex/nucleus/RNA polymerase II, core complex/mitochondrion
1	YBR231C	SWC5		not mito			20.8393			0.0028	0.056	0					0.296	0	-14	0.227	0.636116	0.183021	31	no_membrane_GO	molecular_function	chromatin organization/chromatin remodeling	cytosol/nucleus/Swr1 complex
1	YAL028W	FRT2		not mito			14.3352			0.0028	0.159	0					0.94	2	7	0.198	0.337117	0.5	2	no_membrane_GO	molecular_function	post-translational protein targeting to membrane, translocation/cellular response to alkaline pH/cellular response to salt stress	endoplasmic reticulum/endoplasmic reticulum membrane/membrane
1	YPL155C	KIP2	1	mito			17.951			0.9986	0.882	0.141					9.426	5	19	0.196	0.243888	0.2549	29	membrane	microtubule plus end polymerase/nucleotide binding/cytoskeletal motor activity/microtubule motor activity/ATP binding/microtubule binding/plus-end-directed microtubule motor activity/tubulin binding/ATP hydrolysis activity		microtubule/cytoplasm/mitochondrion/spindle pole body/cytoskeleton/kinesin complex/cytoplasmic microtubule/cortical microtubule plus-end
1	YDR469W	SDC1		not mito			20.3751			0.0008	0.061	0					2.123	0	-12	0.197	0.295124	0.372194	17	membrane	histone H3K4 methyltransferase activity	subtelomeric heterochromatin formation	chromosome, telomeric region/nucleus/Set1C/COMPASS complex
1	YNL147W	LSM7		not mito						0.0026	0.104	0					3.247	3	4	0.318	NA	0	32	no_membrane_GO	RNA binding	mRNA splicing, via spliceosome/nuclear-transcribed mRNA catabolic process/rRNA processing/mRNA processing/nitrogen compound metabolic process/tRNA processing/RNA splicing/maturation of SSU-rRNA/macromolecule metabolic process/primary metabolic process	nucleus/spliceosomal complex/U6 snRNP/nucleolus/sno(s)RNA-containing ribonucleoprotein complex/cytoplasm/protein-containing complex/intracellular organelle/U4/U6 x U5 tri-snRNP complex/U2-type prespliceosome/catalytic step 2 spliceosome/spliceosomal tri-snRNP complex/Lsm1-7-Pat1 complex/ribonucleoprotein complex
1	YDR168W	CDC37		not mito			44.826			0.0026	0.065	0					1.192	0	-31	0.276	0.137287	0.0457552	30	no_membrane_GO	protein kinase binding/heat shock protein binding/unfolded protein binding/protein-folding chaperone binding	positive regulation of MAPK cascade/osmosensory signaling MAPK cascade/protein folding/cell cycle/spindle pole body duplication/protein stabilization/cell division/regulation of cell cycle	cytoplasm
1	YNL023C	FAP1		not mito			14.448			0.0025	0.055	0					3.248	0	18	0.21	0.344659	0.128103	31	no_membrane_GO	protein binding/RNA polymerase II transcription regulatory region sequence-specific DNA binding/DNA-binding transcription factor activity, RNA polymerase II-specific/nucleic acid binding/DNA-binding transcription factor activity/zinc ion binding/metal ion binding	negative regulation of transcription by RNA polymerase II/nonfunctional rRNA decay	nucleus/cytoplasm
1	YKR088C	TVP38		not mito			32.2717			0.0027	0.122	0					3.409	0	-4	0.256	0.269407	0.586638	28	no_membrane_GO	molecular_function	mitotic spindle elongation/vesicle-mediated transport	Golgi membrane/cytoplasm/Golgi apparatus/membrane
1	YDL191W	RPL35A		not mito		B	13.8113			0.0067	0.146	0					1.444	1	23	0.147	NA	0.5	30	endomembrane system	mRNA binding/structural constituent of ribosome	maturation of LSU-rRNA from tricistronic rRNA transcript (SSU-rRNA, 5.8S rRNA, LSU-rRNA)/cytoplasmic translation/translation	cytoplasm/ribosome/cytosolic large ribosomal subunit/preribosome, large subunit precursor/ribonucleoprotein complex
1	YDR040C	ENA1		not mito			15.2643			0.0029	0.069	0					2.671	0	-28	0.284	0.13903	0.201913	28	no_membrane_GO	nucleotide binding/ATP binding/P-type sodium transporter activity/P-type potassium transmembrane transporter activity/P-type ion transporter activity/ATP hydrolysis activity/ATPase-coupled monoatomic cation transmembrane transporter activity/inorganic cation transmembrane transporter activity/metal ion binding/ABC-type sodium transporter activity	monoatomic ion transport/monoatomic cation transport/potassium ion transport/sodium ion transport/intracellular calcium ion homeostasis/hyperosmotic response/response to pH/response to salt stress/monoatomic ion transmembrane transport/sodium ion transmembrane transport/cellular response to glucose starvation/transmembrane transport/potassium ion transmembrane transport/monoatomic cation transmem…	plasma membrane/fungal-type vacuole/membrane/cell periphery/cellular anatomical entity
1	YDR200C	VPS64		not mito			14.7231			0.0029	0.468	0					2.031	0	-1	0.215	0.336915	0.586638	30	no_membrane_GO	molecular_function	re-entry into mitotic cell cycle after pheromone arrest/protein targeting to vacuole/cell cycle/protein transport/TOR signaling	cytoplasm/endoplasmic reticulum/endoplasmic reticulum membrane/endoplasmic reticulum-Golgi intermediate compartment/membrane
1	YOL117W	RRI2		not mito			15.975			0.0026	0.071	0					5.655	0	-29	0.259	0.304091	0.586638	1	membrane	molecular_function	protein deneddylation/adaptation of signaling pathway by response to pheromone involved in conjugation with cellular fusion/nitrogen compound metabolic process/macromolecule metabolic process/primary metabolic process	nucleus/cytoplasm/COP9 signalosome
1	YMR227C	TAF7		not mito			9.48122			0.0029	0.09	0					1.317	4	-79	0.249	0.359106	0.128103	32	no_membrane_GO	RNA polymerase II general transcription initiation factor activity	transcription by RNA polymerase II/transcription initiation at RNA polymerase II promoter/RNA polymerase II preinitiation complex assembly	nucleus/transcription factor TFIID complex
1	YDR514C		1+2+6+4	mito						0.9984	0.518	0.204					7.028	3	11	0.194	0.321705	0.5866	7	no_membrane_GO	molecular_function/nucleic acid binding	biological_process	nucleus/mitochondrion
1	YDR148C	KGD2	1+2+6+3+4	mito	Matrix/IM	B	29.9696	W	B	0.9984	0.946	0.996					7.478	7	5	0.321	0.060882	0.0175	32	no_membrane_GO	dihydrolipoyllysine-residue succinyltransferase activity/transferase activity/acyltransferase activity	tricarboxylic acid cycle/2-oxoglutarate metabolic process/L-lysine catabolic process to acetyl-CoA via saccharopine/small molecule metabolic process	mitochondrion/mitochondrial oxoglutarate dehydrogenase complex/mitochondrial nucleoid/oxoglutarate dehydrogenase complex
1	YBR023C	CHS3		not mito			14.8876			0.0031	0.049	0.007					2.378	0	-9	0.258	0.167725	0.586638	27	no_membrane_GO	chitin synthase activity/transferase activity/glycosyltransferase activity/hexosyltransferase activity	protein localization to bud neck/cell wall chitin biosynthetic process/ascospore wall assembly/fungal-type cell wall chitin biosynthetic process/cell wall organization	cell septum/cell periphery/incipient cellular bud site/prospore membrane/cytoplasm/endoplasmic reticulum/plasma membrane/cellular bud neck/membrane/cytoplasmic vesicle membrane/cytoplasmic vesicle/mating projection tip/chitosome
1	YOR147W	MDM32	1+2+6+3+4	mito	IM		17.8333			0.9982	0.837	0.998					9.934	8	15	0.218	0.309514	0.5866	3	no_membrane_GO	molecular_function		mitochondrial inner membrane/mitochondrion/membrane
1	YIL070C	MAM33	1+2+6+3+4	dual	Matrix/IM	B				0.9981	0.918	0.996					10.832	6	-21	0.275	0.19728	0.2549	30	no_membrane_GO	mitochondrial ribosome binding	mitochondrial ribosome assembly/aerobic respiration/cytosolic ribosome assembly	mitochondrial matrix/mitochondrion
1	YML034W	SRC1		not mito			17.3656			0.0034	0.065	0					4.121	0	-18	0.231	NA	0.586638	31	no_membrane_GO	molecular_function/chromatin binding	mitotic sister chromatid segregation/establishment of mitotic sister chromatid cohesion/maintenance of rDNA	chromosome, telomeric region/nucleus/nuclear envelope/nuclear inner membrane/endomembrane system/membrane/organelle envelope/nuclear periphery
1	YBR132C	AGP2		not mito			25.248			0.0016	0.074	0.003					0.93	1	-1	0.226	0.331351	0.470504	28	no_membrane_GO	molecular_function/amino acid transmembrane transporter activity	amino acid transmembrane transport/amino acid transport/transmembrane transport/positive regulation of polyamine transmembrane transport/positive regulation of (R)-carnitine transmembrane transport	fungal-type vacuole membrane/endoplasmic reticulum/endoplasmic reticulum membrane/plasma membrane/membrane
1	YAR033W	MST28		not mito			13.9727			0.0033	0.072	0					3.827	0	0	0.219	0.580974	0.5	1	no_membrane_GO	molecular_function	protein transport/vesicle organization/vesicle-mediated transport	endoplasmic reticulum/Golgi apparatus/plasma membrane/ER to Golgi transport vesicle membrane/membrane/COPI-coated vesicle membrane/cytoplasmic vesicle
1	YHR204W	MNL1		not mito			15.9649			0.0033	0.023	0					2.212	1	-37	0.218	0.442027	0.586638	30	membrane	alpha-mannosidase activity/mannosyl-oligosaccharide 1,2-alpha-mannosidase activity/calcium ion binding/hydrolase activity/hydrolase activity, acting on glycosyl bonds/carbohydrate binding/metal ion binding	carbohydrate metabolic process/protein glycosylation/response to unfolded protein/metabolic process/ubiquitin-dependent ERAD pathway/protein alpha-1,2-demannosylation/ubiquitin-dependent glycoprotein ERAD pathway/endoplasmic reticulum mannose trimming/mannose trimming involved in glycoprotein ERAD pathway	endoplasmic reticulum/endoplasmic reticulum lumen/membrane/endoplasmic reticulum quality control compartment
1	YDL136W	RPL35B		not mito		B				0.0067	0.146	0					1.444	1	23	0.418	NA	0.5	26	endomembrane system	mRNA binding/structural constituent of ribosome	maturation of LSU-rRNA from tricistronic rRNA transcript (SSU-rRNA, 5.8S rRNA, LSU-rRNA)/cytoplasmic translation/translation	cytoplasm/ribosome/cytosolic large ribosomal subunit/preribosome, large subunit precursor/ribonucleoprotein complex
1	YDR258C	HSP78	1+2+6+3+4	mito	Matrix/IM	B	39.0644			0.9981	0.818	0.996					7.813	7	3	0.289	0.0784657	0.0662	28	no_membrane_GO	nucleotide binding/ATP binding/ATP hydrolysis activity/misfolded protein binding	mitochondrial genome maintenance/cellular response to heat/protein refolding/protein unfolding/protein stabilization	cytoplasm/mitochondrial matrix/mitochondrion
1	YHR165C	PRP8		not mito			22.293			0.0034	0.076	0					3.649	0	-7	0.247	0.181426	0	31	no_membrane_GO	second spliceosomal transesterification activity/RNA binding/mRNA binding/peptidase activity/metallopeptidase activity/U6 snRNA binding/U1 snRNA binding/U2 snRNA binding/U5 snRNA binding/pre-mRNA intronic binding	spliceosomal tri-snRNP complex assembly/generation of catalytic spliceosome for second transesterification step/mRNA 3'-splice site recognition/mRNA 5'-splice site recognition/mRNA splicing, via spliceosome/mRNA processing/RNA splicing	nucleus/spliceosomal complex/U5 snRNP/U4/U6 x U5 tri-snRNP complex/catalytic step 2 spliceosome/ribonucleoprotein complex
1	YPL193W	RSA1		not mito			17.5281			0.0037	0.083	0					3.575	0	-8	0.214	0.288574	0.5	11	no_membrane_GO	molecular_function		nucleus/nucleoplasm
1	YDR409W	SIZ1		not mito			18.3554			0.0039	0.057	0					5.155	0	-5	0.198	0.402437	0.229948	32	endomembrane system	SUMO transferase activity/double-stranded DNA binding/zinc ion binding/transferase activity/metal ion binding/SUMO ligase activity	protein sumoylation/negative regulation of protein ubiquitination/chromosome segregation/DNA double-strand break attachment to nuclear envelope	chromatin/nucleus/cytoplasm/cellular bud neck/septin ring/intracellular organelle
1	YJR040W	GEF1		not mito			17.452			0.0039	0.095	0.003					4.589	0	-2	0.219	0.325523	0.131855	31	no_membrane_GO	voltage-gated chloride channel activity/chloride channel activity	monoatomic ion transport/chloride transport/intracellular copper ion homeostasis/intracellular iron ion homeostasis/transmembrane transport/chloride transmembrane transport	fungal-type vacuole/early endosome/endoplasmic reticulum/Golgi apparatus/Golgi membrane/endosome/Golgi medial cisterna/plasma membrane/endosome membrane/membrane/chloride channel complex
1	YGL133W	ITC1		not mito			21.8231			0.0044	0.099	0.024					1.165	3	-27	0.245	0.484334	0.586638	23	no_membrane_GO	molecular_function	negative regulation of transcription by RNA polymerase II/chromatin organization/subtelomeric heterochromatin formation	nucleus/chromosome, telomeric region/CHRAC/intracellular organelle
1	YDR377W	ATP17	1+2+6+3+4	mito	IM					0.9981	0.479	0.996					8.954	6	10	0.291	0.00264809	0.5866	24	no_membrane_GO	ATP hydrolysis activity/proton-transporting ATP synthase activity, rotational mechanism	ATP biosynthetic process/monoatomic ion transport/proton motive force-driven ATP synthesis/proton transmembrane transport	mitochondrial proton-transporting ATP synthase complex, coupling factor F(o)/mitochondrion/mitochondrial inner membrane/membrane/proton-transporting ATP synthase complex, coupling factor F(o)
1	YGL127C	SOH1		not mito		W	24.0245	B	W	0.0034	0.074	0					0.233	0	-6	0.194	0.136371	0.586638	31	no_membrane_GO	transcription coregulator activity/transcription coactivator activity	DNA repair/DNA recombination/meiotic gene conversion/regulation of DNA-templated transcription/regulation of transcription by RNA polymerase II/transcription by RNA polymerase II	nucleus/mediator complex/core mediator complex
1	YOR113W	AZF1		not mito			13.2997			0.0035	0.083	0					2.042	0	-2	0.211	0.258237	0.419605	23	no_membrane_GO	DNA-binding transcription activator activity, RNA polymerase II-specific/RNA polymerase II cis-regulatory region sequence-specific DNA binding/DNA binding/DNA-binding transcription factor activity/zinc ion binding/sequence-specific DNA binding/metal ion binding		cytosol/nucleus
1	YER022W	SRB4		not mito			25.8851			0.0041	0.05	0					1.761	0	-26	0.234	0.312693	0.586638	25	no_membrane_GO	RNA polymerase II core promoter sequence-specific DNA binding/RNA polymerase II complex recruiting activity/transcription coregulator activity/DNA-binding transcription factor binding	regulation of transcription by RNA polymerase II/transcription initiation at RNA polymerase II promoter/positive regulation of transcription by RNA polymerase II/RNA polymerase II preinitiation complex assembly	nucleus/mediator complex/core mediator complex
1	YIR033W	MGA2		not mito			15.3272			0.0042	0.079	0					3.137	0	-47	0.223	0.28193	0.586638	27	no_membrane_GO	molecular_function	positive regulation of transcription by RNA polymerase II/silent mating-type cassette heterochromatin formation/mRNA stabilization	nucleus/endoplasmic reticulum/endoplasmic reticulum membrane/membrane
1	YGL198W	YIP4		not mito			13.5951			0.0021	0.064	0					3.698	1	-1	0.157	0.259169	0.5	26	endomembrane system	small GTPase binding	endoplasmic reticulum to Golgi vesicle-mediated transport/biological_process	trans-Golgi network/Golgi membrane/Golgi apparatus/membrane
1	YEL034W	HYP2		not mito						0.0029	0.077	0					1.548	0	-11	0.822	0.21653	0.0816671	32	endomembrane system	RNA binding/translation initiation factor activity/translation elongation factor activity/ribosome binding	translation/translational initiation/translational elongation/translational frameshifting/positive regulation of translational elongation/positive regulation of translational termination/positive regulation of translational initiation/positive regulation of cytoplasmic translational elongation through polyproline stretches	cytoplasm/mitochondrion/perinuclear region of cytoplasm
1	YLR330W	CHS5		not mito			46.4627			0.003	0.042	0					3.729	0	-70	0.241	0.600201	0.201913	31	membrane	small GTPase binding/protein dimerization activity	cellular bud site selection/conjugation with cellular fusion/cell wall chitin catabolic process/regulation of DNA-templated transcription/Golgi to plasma membrane transport/protein transport/ascospore wall assembly	trans-Golgi network/cytoplasm/Golgi apparatus/cytosol/membrane/exomer complex/mating projection tip
1	YER094C	PUP3		not mito						0.0035	0.056	0					0.28	0	-6	0.229	0.0220061	0.178688	30	no_membrane_GO	endopeptidase activator activity	proteasomal protein catabolic process/proteasomal ubiquitin-independent protein catabolic process/proteasome-mediated ubiquitin-dependent protein catabolic process/proteolysis involved in protein catabolic process	nucleus/proteasome complex/cytoplasm/proteasome core complex/proteasome core complex, beta-subunit complex
1	YPL096C-A	ERI1		not mito						0.0036	0.068	0					5.15	2	-2	0.246	0.0688102	0.143328	1	no_membrane_GO	GTPase inhibitor activity
1	YDR038C	ENA5		not mito			16.9195			0.0037	0.059	0					1.792	0	-27	0.278	0.120397	0.201913	27	membrane	nucleotide binding/ATP binding/P-type sodium transporter activity/P-type potassium transmembrane transporter activity/P-type ion transporter activity/ATP hydrolysis activity/ATPase-coupled monoatomic cation transmembrane transporter activity/inorganic cation transmembrane transporter activity/metal ion binding/ABC-type sodium transporter activity	monoatomic ion transport/monoatomic cation transport/potassium ion transport/sodium ion transport/intracellular calcium ion homeostasis/monoatomic ion transmembrane transport/sodium ion transmembrane transport/transmembrane transport/potassium ion transmembrane transport/monoatomic cation transmembrane transport/inorganic cation transmembrane transport	plasma membrane/membrane/cell periphery/cellular anatomical entity
1	YJR047C	ANB1		not mito			16.6481			0.0029	0.069	0					2.311	0	-11	0.703	0.00219749	0.0816671	28	no_membrane_GO	RNA binding/translation elongation factor activity/ribosome binding	translation/translational elongation/translational frameshifting/positive regulation of translational elongation/positive regulation of translational termination	cytoplasm/cytosolic ribosome
1	YLR210W	CLB4		not mito			14.1163			0.0033	0.035	0					1.402	0	-28	0.263	0.190815	0.305815	32	no_membrane_GO	cyclin-dependent protein serine/threonine kinase regulator activity	regulation of cyclin-dependent protein serine/threonine kinase activity/G2/M transition of mitotic cell cycle/regulation of protein phosphorylation/cell cycle/positive regulation of mitotic spindle pole body separation/mitotic cell cycle phase transition/cell division/regulation of mitotic spindle assembly	spindle pole body/nucleus/cytoplasm/cyclin-dependent protein kinase holoenzyme complex
1	YOR232W	MGE1	1+2+6+3+4	dual	Matrix/IM	B	29.6659			0.9982	0.918	0.996					5.728	5	1	0.323	0.361362	0.0506	31	no_membrane_GO	adenyl-nucleotide exchange factor activity/protein homodimerization activity/unfolded protein binding/protein-folding chaperone binding		PAM complex, Tim23 associated import motor/mitochondrion/mitochondrial matrix
1	YBL097W	BRN1		not mito			16.5019			0.0039	0.067	0					8.2	1	-65	0.229	0.231953	0.200199	29	membrane	chromatin binding	mitotic sister chromatid segregation/cell cycle/mitotic chromosome condensation/chromosome condensation/cell division/tRNA gene clustering	condensin complex/nucleus/chromosome/cytoplasm
1	YDL074C	BRE1		not mito						0.0042	0.052	0					4.101	0	-8	0.237	0.523798	0.201913	30	no_membrane_GO	DNA replication origin binding/ubiquitin-protein transferase activity/zinc ion binding/transferase activity/metal ion binding/ubiquitin protein ligase activity	protein K63-linked ubiquitination/telomere maintenance via recombination/double-strand break repair via homologous recombination/chromatin organization/transcription by RNA polymerase II/histone monoubiquitination/protein ubiquitination/regulation of DNA-templated DNA replication initiation/subtelomeric heterochromatin formation/mitotic G1 DNA damage checkpoint signaling/mitotic intra-S DNA damag…	chromatin/nucleus/chromosome, telomeric region/HULC complex
1	YPL270W	MDL2	1+2+6+3+4	mito	Matrix/IM		19.9035			0.998	0.95	0.981					7.011	7	17	0.189	0.241631	0.2195	28	membrane	nucleotide binding/ATP binding/ABC-type oligopeptide transporter activity/ATP hydrolysis activity/ABC-type transporter activity/peptide transmembrane transporter activity		vacuolar membrane/mitochondrial inner membrane/mitochondrion/membrane
1	YOR329C	SCD5		not mito			17.1731			0.0056	0.081	0					2.578	0	0	0.227	0.3867	0.268462	5	no_membrane_GO	protein phosphatase 1 binding		nucleus/membrane/actin cortical patch
1	YJL001W	PRE3		not mito			0			0.0018	0.098	0					6.051	0	-4	0.183	NA	0.148932	32	endomembrane system	endopeptidase activity/threonine-type endopeptidase activity/peptidase activity/hydrolase activity	proteolysis/proteasomal protein catabolic process/proteasomal ubiquitin-independent protein catabolic process/proteasome-mediated ubiquitin-dependent protein catabolic process/proteolysis involved in protein catabolic process	proteasome complex/nucleus/cytoplasm/proteasome core complex/proteasome core complex, beta-subunit complex/proteasome storage granule
1	YOR388C	FDH1		not mito			16.1228			0.0021	0.051	0					3.209	2	-5	0.278	0.115871	0.468334	29	no_membrane_GO	formate dehydrogenase (NAD+) activity/oxidoreductase activity/oxidoreductase activity, acting on the CH-OH group of donors, NAD or NADP as acceptor/NAD binding		cytosol/cytoplasm
1	YDR461W	MFA1		not mito			82.8314			0.0031	0.104	0					1.736	1	1	0.534	0.0146106	0.5	0	no_membrane_GO	mating pheromone activity/pheromone activity	pheromone-dependent signal transduction involved in conjugation with cellular fusion	extracellular region/endoplasmic reticulum/plasma membrane/membrane
1	YLR320W	MMS22		not mito			16.1357			0.0033	0.065	0					1.421	0	-24	0.23	0.308995	0.586638	2	no_membrane_GO	molecular_function	double-strand break repair via homologous recombination/recombinational repair/DNA repair/double-strand break repair/DNA damage response/cell cycle/replication fork processing/meiotic sister chromatid segregation/cell division	nucleus/Cul8-RING ubiquitin ligase complex
1	YGL093W	SPC105		not mito			15.2504			0.0038	0.13	0					3.456	0	-35	0.218	0.439922	0.586638	23	no_membrane_GO	microtubule binding	protein localization to kinetochore/mitotic spindle assembly checkpoint signaling/sister chromatid biorientation/mitotic sister chromatid biorientation	chromosome, centromeric region/kinetochore/nucleus/chromosome/cytoplasm/mitochondrion/spindle pole body/cytoskeleton/membrane/nuclear membrane
1	YHR094C	HXT1		not mito						0.0036	0.108	0					2.986	0	1	0.478	0.127003	0.305815	26	membrane	carbohydrate:proton symporter activity/fructose transmembrane transporter activity/galactose transmembrane transporter activity/glucose transmembrane transporter activity/pentose transmembrane transporter activity/mannose transmembrane transporter activity/transmembrane transporter activity	carbohydrate transport/pentose transmembrane transport/fructose transmembrane transport/galactose transmembrane transport/mannose transmembrane transport/transmembrane transport/proton transmembrane transport/glucose transmembrane transport	plasma membrane/membrane/cell periphery
1	YHR027C	RPN1		not mito			46.1215			0.0039	0.061	0					3.868	0	-86	0.279	0.250643	0.128103	32	membrane	endopeptidase activity/enzyme regulator activity/protein-macromolecule adaptor activity	ubiquitin-dependent protein catabolic process/regulation of protein catabolic process/proteasome-mediated ubiquitin-dependent protein catabolic process	nucleus/proteasome storage granule/proteasome complex/cytoplasm/endoplasmic reticulum/proteasome regulatory particle, base subcomplex
1	YAL019W	FUN30		not mito			0			0.0039	0.096	0					3.305	1	-37	0.235	0.147734	0.419605	32	no_membrane_GO	nucleotide binding/DNA binding/chromatin binding/helicase activity/ATP binding/ATP-dependent activity, acting on DNA/hydrolase activity/ATP hydrolysis activity/ATP-dependent chromatin remodeler activity	chromatin remodeling/negative regulation of transcription by RNA polymerase II/rDNA heterochromatin formation/DNA double-strand break processing/DNA repair/chromatin organization/DNA damage response/silent mating-type cassette heterochromatin formation/heterochromatin formation/subtelomeric heterochromatin formation/positive regulation of RNA splicing	nucleus/chromosome, centromeric region/chromosome, telomeric region/chromosome/mitochondrion/mating-type region heterochromatin
1	YLR213C	CRR1		not mito			13.6977			0.004	0.053	0					6.046	1	2	0.201	0.157968	0.586638	21	membrane	hydrolase activity, hydrolyzing O-glycosyl compounds/glycosyltransferase activity/hydrolase activity/hydrolase activity, acting on glycosyl bonds/hydrolase activity, acting on carbon-nitrogen (but not peptide) bonds	carbohydrate metabolic process/cell wall chitin metabolic process/metabolic process/sporulation resulting in formation of a cellular spore/ascospore wall assembly/fungal-type cell wall organization	ascospore wall/fungal-type cell wall/fungal-type vacuole/spore wall
1	YDR468C	TLG1		not mito						0.0043	0.088	0.009					7.746	0	-21	0.329	0.346895	0.169529	29	no_membrane_GO	SNARE binding/SNAP receptor activity	intracellular protein transport/endocytosis/vesicle fusion/organelle organization/protein transport/vesicle-mediated transport/vesicle docking	endomembrane system/cytoplasm/endosome/Golgi apparatus/trans-Golgi network/cytosol/membrane/SNARE complex/early endosome membrane/late endosome membrane
1	YJL069C	UTP18		not mito			39.4282			0.0069	0.058	0					2.312	0	-34	0.241	0.309706	0.157284	31	no_membrane_GO	molecular_function	endonucleolytic cleavage in ITS1 to separate SSU-rRNA from 5.8S rRNA and LSU-rRNA from tricistronic rRNA transcript (SSU-rRNA, 5.8S rRNA, LSU-rRNA)/endonucleolytic cleavage to generate mature 5'-end of SSU-rRNA from (SSU-rRNA, 5.8S rRNA, LSU-rRNA)/endonucleolytic cleavage in 5'-ETS of tricistronic rRNA transcript (SSU-rRNA, 5.8S rRNA, LSU-rRNA)/rRNA processing/ribosome biogenesis	nucleus/nucleolus/90S preribosome/small-subunit processome/Pwp2p-containing subcomplex of 90S preribosome/ribonucleoprotein complex
1	YPR042C	PUF2		not mito						0.0036	0.064	0					5.898	0	13	0.192	0.266451	0.297785	21	no_membrane_GO	nucleic acid binding/RNA binding/mRNA binding/mRNA 3'-UTR AU-rich region binding		P-body
1	YGL248W	PDE1		not mito			14.6361			0.004	0.078	0					1.273	0	-10	0.256	0.152636	0.193413	24	no_membrane_GO	3',5'-cyclic-nucleotide phosphodiesterase activity/3',5'-cyclic-AMP phosphodiesterase activity/phosphoric diester hydrolase activity/zinc ion binding/hydrolase activity/3',5'-cyclic-GMP phosphodiesterase activity	cAMP catabolic process/adenylate cyclase-activating G protein-coupled receptor signaling pathway/negative regulation of glucose mediated signaling pathway	cellular_component
1	YHL027W	RIM101		not mito			13.526			0.0041	0.054	0					2.85	0	-2	0.24	0.616927	0.586638	24	endomembrane system	DNA-binding transcription repressor activity, RNA polymerase II-specific/DNA binding/zinc ion binding/metal ion binding	negative regulation of transcription by RNA polymerase II/fungal-type cell wall biogenesis/positive regulation of division septum assembly/ascospore formation/positive regulation of transcription by RNA polymerase II/meiotic cell cycle/cellular response to anoxia/cellular response to alkaline pH	nucleus/cytoplasm
1	YMR192W	GYL1		not mito			21.5868			0.0045	0.069	0					3.709	0	-24	0.239	0.219798	0.5	9	no_membrane_GO	GTPase activator activity/protein binding	exocytosis/endoplasmic reticulum to Golgi vesicle-mediated transport/protein transport/vesicle-mediated transport/regulation of exocytosis/activation of GTPase activity	incipient cellular bud site/cytoplasm/mitochondrion/Golgi-associated vesicle/plasma membrane/cellular bud/cellular bud tip/cellular bud neck
1	YOR281C	PLP2		not mito			33.7774			0.0065	0.063	0.007					0.81	0	-26	0.283	0.238396	0.19036	32	no_membrane_GO	actin binding/G-protein beta/gamma-subunit complex binding		cytoplasm
1	YMR257C	PET111	1+2+6+3+4	mito	Matrix/IM		14.0877			0.998	0.899	0.996					9.378	6	16	0.226	0.260835	0.5866	5	endomembrane system	translation regulator activity	regulation of translation/mitochondrial cytochrome c oxidase assembly/positive regulation of mitochondrial translation	mitochondrion/mitochondrial inner membrane/mitochondrial matrix
1	YLR108C			not mito			14.022			0.0044	0.105	0					1.687	1	2	0.231	0.990111	0.5	2	membrane	molecular_function	biological_process	nucleus
1	YKL072W	STB6		not mito			19.5275			0.0045	0.085	0					2.189	0	14	0.217	0.170765	0.586638	18	endomembrane system	molecular_function	biological_process	cellular_component/Sin3-type complex
1	YMR091C	NPL6		not mito			32.2779			0.0055	0.097	0					4.302	0	-28	0.205	0.135031	0.201913	29	no_membrane_GO	molecular_function/chromatin DNA binding	chromatin organization/nucleosome disassembly/chromatin remodeling/transcription elongation by RNA polymerase II	nucleus/RSC-type complex
1	YDL102W	POL3		not mito			19.0817			0.007	0.073	0					2.619	0	6	0.261	0.188751	0.08694	31	no_membrane_GO	nucleotide binding/nucleic acid binding/DNA binding/DNA-directed DNA polymerase activity/nuclease activity/exonuclease activity/zinc ion binding/3'-5'-DNA exonuclease activity/transferase activity/nucleotidyltransferase activity/hydrolase activity/metal ion binding/iron-sulfur cluster binding/4 iron, 4 sulfur cluster binding	DNA replication/DNA-templated DNA replication/RNA-templated DNA biosynthetic process/base-excision repair, gap-filling/nucleotide-excision repair, DNA gap filling/double-strand break repair via nonhomologous end joining/DNA replication, removal of RNA primer/DNA replication proofreading/DNA-templated DNA replication maintenance of fidelity/DNA biosynthetic process	nucleus/replication fork/intracellular membrane-bounded organelle/delta DNA polymerase complex
1	YNL201C	PSY2		not mito			25.0149			0.0009	0.074	0					1.42	0	-45	0.238	0.208117	0.131855	31	no_membrane_GO	protein phosphatase regulator activity/protein phosphatase activator activity	protein dephosphorylation/DNA damage response/meiotic recombination checkpoint signaling/negative regulation of glucose mediated signaling pathway/negative regulation of DNA damage checkpoint/positive regulation of double-strand break repair via nonhomologous end joining	condensed nuclear chromosome/nucleoplasm/nucleus/protein phosphatase 4 complex
1	YPL036W	PMA2		not mito			14.037			0.0038	0.105	0					2.595	0	-34	0.377	0.200475	0.254916	27	no_membrane_GO	nucleotide binding/ATP binding/P-type proton-exporting transporter activity/P-type ion transporter activity/ATP hydrolysis activity/ATPase-coupled monoatomic cation transmembrane transporter activity/inorganic cation transmembrane transporter activity/metal ion binding		plasma membrane/mitochondrion/membrane/cell periphery/cellular anatomical entity
1	YKL029C	MAE1	1+2+6+3+4	mito	Matrix/IM	B	88.4321			0.9975	0.956	1					8.033	7	4	0.308	0.0883731	0.2549	30	no_membrane_GO	malic enzyme activity/malate dehydrogenase (decarboxylating) (NAD+) activity/oxaloacetate decarboxylase activity/oxidoreductase activity/metal ion binding/NAD binding	pyruvate metabolic process/malate metabolic process/amino acid metabolic process	mitochondrion/mitochondrial matrix
1	YGL129C	RSM23	1+2+6+3+4	mito	IM		31.4548			0.999	0.836	0.996					7.514	6	26	0.236	0.137221	0.5866	30	no_membrane_GO	nucleotide binding/structural constituent of ribosome/GTP binding	mitochondrial translation	mitochondrion/mitochondrial small ribosomal subunit/ribosome/ribonucleoprotein complex
1	YJL072C	PSF2		not mito						0.0033	0.047	0.01					2.482	1	-3	0.235	0.0590456	0.148932	31	endomembrane system	molecular_function	double-strand break repair via break-induced replication/DNA replication/DNA-templated DNA replication/primary metabolic process/organic substance metabolic process	nuclear chromosome/GINS complex/nucleus/DNA replication preinitiation complex/replication fork protection complex/nuclear replication fork/CMG complex
1	YJL085W	EXO70		not mito			19.4596			0.0034	0.053	0					0.437	0	0	0.246	0.109545	0.586638	25	endomembrane system	phosphatidylinositol-4,5-bisphosphate binding/small GTPase binding	exocyst assembly/exocytosis/Golgi to plasma membrane transport/Rho protein signal transduction/protein transport/exocyst localization	incipient cellular bud site/exocyst/prospore membrane/cytoplasm/plasma membrane/cellular bud/cellular bud tip/cellular bud neck/transport vesicle/cytoplasmic vesicle/mating projection tip
1	YPL256C	CLN2		not mito			14.938			0.003	0.12	0					1.26	0	-12	0.273	0.208402	0.586638	12	no_membrane_GO	cyclin-dependent protein serine/threonine kinase regulator activity		nucleus/cytoplasm/spindle pole body/cyclin-dependent protein kinase holoenzyme complex
1	YCR026C	NPP1		not mito			14.8292			0.0036	0.048	0					7.038	0	-67	0.211	0.630492	0.201913	31	membrane	catalytic activity/phosphodiesterase I activity/zinc ion binding/hydrolase activity/ribonucleoside triphosphate phosphatase activity/nucleoside triphosphate diphosphatase activity	phosphate-containing compound metabolic process/metabolic process/nucleoside triphosphate metabolic process/cellular response to phosphate starvation/organophosphate metabolic process	cellular_component/membrane
1	YOR261C	RPN8		not mito			14.5235			0.0042	0.028	0					0.728	1	-10	0.289	0.144232	0	31	no_membrane_GO	protein binding/peptidase activity/metallopeptidase activity		proteasome complex/proteasome regulatory particle/proteasome regulatory particle, lid subcomplex/proteasome storage granule
1	YNL122C		1+2+6+3	mito	Matrix/IM		22.6812			0.9974	0.416	0.1					12.123	5	25	0.202	0.308268	0.5866	11	no_membrane_GO	structural constituent of ribosome	translation/mitochondrial translation	mitochondrion/mitochondrial large ribosomal subunit/ribosome/large ribosomal subunit/ribonucleoprotein complex
1	YGR110W	CLD1	2+6+3+4	mito	Matrix/IM					0.9979	0.887	0.846					10.013	5	18	0.231	0.293961	0.148932	32	membrane	phospholipase A2 activity/transferase activity/hydrolase activity/lysophosphatidic acid acyltransferase activity	phosphatidic acid biosynthetic process/cardiolipin metabolic process/cardiolipin acyl-chain remodeling/lipid homeostasis	mitochondrion/mitochondrial inner membrane/membrane
1	YMR111C			not mito			14.2409			0.0049	0.055	0					2.651	1	-2	0.204	0.188919	0.5	1	no_membrane_GO	RNA polymerase II cis-regulatory region sequence-specific DNA binding/DNA-binding transcription factor activity, RNA polymerase II-specific/DNA binding/sequence-specific DNA binding	protein-containing complex localization/positive regulation of ribosomal protein gene transcription by RNA polymerase II	chromatin/nucleus/chromosome/cytoplasm/cellular anatomical entity
1	YDL001W	RMD1		not mito			15.8474			0.005	0.082	0					3.61	0	-15	0.236	0.187716	0.201913	32	no_membrane_GO	molecular_function	biological_process/sporulation resulting in formation of a cellular spore/meiotic cell cycle	fungal-type vacuole membrane/cytoplasm/mitochondrion
1	YBR290W	BSD2		not mito			13.841			0.0064	0.06	0					2.151	0	-21	0.17	0.102314	0.586638	29	membrane	protein binding	ubiquitin-dependent protein catabolic process/protein targeting to vacuole/vacuolar transport/metal ion transport/positive regulation of protein ubiquitination	endoplasmic reticulum/Golgi apparatus/perinuclear region of cytoplasm/fungal-type vacuole/fungal-type vacuole membrane/cytoplasm/vacuole/membrane
1	YJR001W	AVT1		not mito			16.008			0.0043	0.21	0.004					1.132	0	5	0.213	0.203804	0.586638	27	no_membrane_GO	L-tyrosine transmembrane transporter activity/L-glutamine transmembrane transporter activity/L-isoleucine transmembrane transporter activity	amino acid transmembrane transport/amino acid transport/glutamine transport/vacuolar transport/branched-chain amino acid transport/proline transport/tyrosine transport/L-alpha-amino acid transmembrane transport	fungal-type vacuole membrane/fungal-type vacuole/vacuole/vacuolar membrane/membrane
1	YGL051W	MST27		not mito			17.2034			0.0047	0.08	0					4.04	0	1	0.217	0.221071	0.5	1	endomembrane system	molecular_function	endoplasmic reticulum to Golgi vesicle-mediated transport/retrograde vesicle-mediated transport, Golgi to endoplasmic reticulum/protein transport/vesicle-mediated transport	endoplasmic reticulum/Golgi apparatus/plasma membrane/ER to Golgi transport vesicle membrane/membrane/COPI-coated vesicle membrane/cytoplasmic vesicle
1	YKL089W	MIF2		not mito			15.485			0.0047	0.081	0					3.57	0	-36	0.228	0.22113	0.419605	29	no_membrane_GO	protein-containing complex binding/DNA binding/centromeric DNA binding	cell cycle/mitotic spindle organization/chromosome segregation/cell division/attachment of mitotic spindle microtubules to kinetochore/kinetochore assembly/monopolar spindle attachment to meiosis I kinetochore	chromosome, centromeric region/kinetochore/condensed chromosome, centromeric region/nucleus/chromosome
1	YPL063W	TIM50	1+2+6+3+4	dual	IMS/IM		35.5742			0.9978	0.973	1					12.343	4	-1	0.272	0.176164	0.1805	32	no_membrane_GO	protein transmembrane transporter activity/mitochondrion targeting sequence binding		mitochondrion/mitochondrial inner membrane/TIM23 mitochondrial import inner membrane translocase complex/membrane
1	YBR162C	TOS1		not mito			27.6794			0.0052	0.034	0					4.957	1	-26	0.422	0.180837	0.201913	12	endomembrane system	molecular_function	biological_process	fungal-type cell wall/fungal-type vacuole/extracellular region/cell periphery
1	YJR084W	CSN12		not mito			16.412			0.0059	0.045	0					2.437	0	15	0.194	0.258674	0.586638	31	membrane	molecular_function/double-stranded DNA binding/RNA binding	mRNA splicing, via spliceosome/adaptation of signaling pathway by response to pheromone involved in conjugation with cellular fusion/nitrogen compound metabolic process/poly(A)+ mRNA export from nucleus/macromolecule metabolic process/primary metabolic process	euchromatin/nucleus/cytoplasm/COP9 signalosome
1	YIL050W	PCL7		not mito						0.0028	0.173	0					4.506	0	-11	0.232	0.272935	0.354544	26	no_membrane_GO	cyclin-dependent protein serine/threonine kinase regulator activity/protein kinase binding	regulation of cyclin-dependent protein serine/threonine kinase activity/carbohydrate metabolic process/glycogen metabolic process/regulation of glycogen biosynthetic process/regulation of glycogen catabolic process/cell cycle/regulation of protein stability/cell division	nucleus/cyclin-dependent protein kinase holoenzyme complex/cytoplasm
1	YMR235C	RNA1		not mito			82.5015			0.0041	0.076	0					3.285	2	-41	0.281	0.349265	0.0285093	30	no_membrane_GO	GTPase activator activity/small GTPase binding	ribosomal subunit export from nucleus/RNA import into nucleus/rRNA export from nucleus/tRNA export from nucleus/protein import into nucleus/nucleocytoplasmic transport/subtelomeric heterochromatin formation/activation of GTPase activity	nucleus/cytosol/perinuclear region of cytoplasm/chromosome, telomeric region/cytoplasm
1	YDR216W	ADR1		not mito			19.0685			0.0048	0.064	0					3.596	0	-14	0.211	0.273478	0.419605	8	no_membrane_GO	DNA-binding transcription factor activity, RNA polymerase II-specific/RNA polymerase II cis-regulatory region sequence-specific DNA binding/TFIIB-class transcription factor binding/TFIID-class transcription factor complex binding/DNA binding/transcription coactivator activity/zinc ion binding/sequence-specific DNA binding/metal ion binding/RNA polymerase II-specific DNA-binding transcription fact…	positive regulation of transcription by RNA polymerase II/chromatin organization/regulation of transcription by RNA polymerase II/peroxisome organization/positive regulation of transcription from RNA polymerase II promoter by oleic acid	nucleus/chromatin/cytoplasm/cytosol
1	YPL260W	CUB1		not mito			60.8549			0.0049	0.133	0.005					5.524	2	-31	0.27	0.347184	0.5	23	no_membrane_GO	molecular_function		nucleus/cytoplasm
1	YBR171W	SEC66		not mito			44.2436			0.0047	0.033	0					2.245	0	0	0.254	0.030436	0.201913	24	endomembrane system	protein transmembrane transporter activity	post-translational protein targeting to membrane, translocation/protein transport/filamentous growth	endoplasmic reticulum/endoplasmic reticulum membrane/membrane/Sec62/Sec63 complex/cell periphery
1	YER104W	RTT105		not mito			15.1004			0.0048	0.057	0					1.583	1	-8	0.277	0.362278	0.5	1	endomembrane system	nuclear import signal receptor activity/protein carrier chaperone	protein import into nucleus/telomere maintenance/double-strand break repair via homologous recombination/double-strand break repair via break-induced replication/retrotransposon silencing/heterochromatin formation/transposition	nucleus/cytoplasm
1	YKL194C	MST1	1+2+6+3+4	mito	Matrix/IM		10.0579			0.9978	0.943	0.996					8.727	8	5	0.283	0.128369	0.2195	28	membrane	nucleotide binding/aminoacyl-tRNA ligase activity/threonine-tRNA ligase activity/ATP binding/zinc ion binding/ligase activity/catalytic activity, acting on a tRNA	translation/tRNA aminoacylation for protein translation/threonyl-tRNA aminoacylation/mitochondrial threonyl-tRNA aminoacylation	cytoplasm/mitochondrion/mitochondrial matrix
1	YOR037W	CYC2	1+2+6+3+4	mito	IMS/IM		15.1401			0.9977	0.901	0.996					10.727	9	18	0.197	0.622004	0.5866	25	no_membrane_GO	oxidoreductase activity		mitochondrion/mitochondrial inner membrane/membrane
1	YDL208W	NHP2		not mito		B	97.4974			0.0086	0.051	0					1.023	1	13	0.457	0.0465071	0.148932	32	no_membrane_GO	box H/ACA snoRNA binding/RNA binding	maturation of LSU-rRNA/box H/ACA snoRNP assembly/rRNA processing/rRNA pseudouridine synthesis/snRNA pseudouridine synthesis/ribosome biogenesis	nucleus/nucleolus/cytosolic large ribosomal subunit/box H/ACA snoRNP complex/ribonucleoprotein complex
1	YPL192C	PRM3		not mito			13.6039			0.0024	0.081	0					2.229	1	16	0.189	0.261296	0.405336	1	no_membrane_GO	molecular_function		nucleus/nuclear envelope/nuclear outer membrane/cytoplasm/spindle pole body/cytoskeleton/membrane/nuclear periphery
1	YPL151C	PRP46		not mito			19.223			0.003	0.112	0.01					4.004	0	-2	0.19	0.206324	0.128103	31	no_membrane_GO	molecular_function		Prp19 complex/nucleus/spliceosomal complex/cytoplasm/catalytic step 2 spliceosome
1	YOR069W	VPS5		not mito			25.2603			0.0089	0.062	0					3.831	0	-25	0.221	0.206185	0.016964	32	endomembrane system	cargo adaptor activity/phosphatidylinositol-3-phosphate binding/phosphatidylinositol binding		endosome/Golgi membrane/cytoplasm/Golgi apparatus/cytosol/endosome membrane/membrane/retromer complex/retromer, tubulation complex
1	YLR102C	APC9		not mito			14.2017			0.0036	0.248	0.013					4.158	0	-12	0.167	0.0865039	0.5	1	no_membrane_GO	ubiquitin protein ligase activity	chromatin organization/cell cycle/protein ubiquitination/cell division	nucleus/anaphase-promoting complex/cytoplasm
1	YPR139C	VPS66		not mito			14.8197			0.0049	0.074	0.03					3.881	0	20	0.22	0.0636941	0.5	19	membrane	1-acylglycerol-3-phosphate O-acyltransferase activity/transferase activity/lysophosphatidic acid acyltransferase activity
1	YBR111C	YSA1	1+2+3+4	dual	Matrix		25.679			0.9977	0.837	0.996					12.023	7	-2	0.373	0.308059	0.2978	30	endomembrane system	hydrolase activity/metal ion binding/ADP-ribose diphosphatase activity	nucleoside phosphate metabolic process/ribose phosphate metabolic process	nucleus/cytosol/cytoplasm/mitochondrion
1	YDL248W	COS7		not mito			13.4914			0.0053	0.033	0					1.698	1	8	0.237	1.36353	0.5	1	no_membrane_GO	cargo receptor activity	endocytosis/protein transport to vacuole involved in ubiquitin-dependent protein catabolic process via the multivesicular body sorting pathway	fungal-type vacuole/mitochondrion/endosome/membrane
1	YML100W	TSL1		not mito		B	53.4169			0.0095	0.061	0					1.915	0	-12	0.252	0.21497	0.201913	20	endomembrane system	alpha,alpha-trehalose-phosphate synthase (UDP-forming) activity/trehalose-phosphatase activity/catalytic activity/enzyme regulator activity	trehalose metabolic process/trehalose biosynthetic process/trehalose metabolism in response to stress	cytoplasm/alpha,alpha-trehalose-phosphate synthase complex (UDP-forming)
1	YLR448W	RPL6B		not mito		B	14.6643			0.0099	0.15	0.005					2.02	1	18	0.39	NA	0.5	32	no_membrane_GO	RNA binding/structural constituent of ribosome	ribosomal large subunit assembly/cytoplasmic translation/translation	cytoplasm/ribosome/cytosolic large ribosomal subunit/ribonucleoprotein complex
1	YJR099W	YUH1		not mito			14.3624			0.005	0.11	0					4.5	0	-17	0.169	0.399884	0.0258636	31	no_membrane_GO	cysteine-type deubiquitinase activity/peptidase activity/cysteine-type peptidase activity/hydrolase activity	proteolysis/ubiquitin-dependent protein catabolic process/ubiquitin recycling/protein deubiquitination	cytoplasm
1	YOL136C	PFK27		not mito			19.8223			0.0056	0.086	0					0.025	0	-13	0.216	0.276475	0.586638	12	endomembrane system	nucleotide binding/catalytic activity/6-phosphofructo-2-kinase activity/fructose-2,6-bisphosphate 2-phosphatase activity/ATP binding/kinase activity/transferase activity	fructose metabolic process/fructose 2,6-bisphosphate metabolic process/regulation of glycolytic process/phosphorylation/carbohydrate phosphorylation	cytosol/cytoplasm
1	YNR031C	SSK2		not mito			18.5889			0.0061	0.119	0					2.302	1	-28	0.23	0.203553	0.201913	30	no_membrane_GO	MAP kinase kinase kinase activity/actin binding/nucleotide binding/protein kinase activity/protein serine/threonine kinase activity/ATP binding/kinase activity/transferase activity/protein serine kinase activity	regulation of actin cytoskeleton organization/osmosensory signaling MAPK cascade/protein phosphorylation/osmosensory signaling via phosphorelay pathway/phosphorylation/p38MAPK cascade/stress-activated MAPK cascade	incipient cellular bud site/cellular bud tip/cellular bud neck/cell cortex/cytoplasm/cytosol
1	YDR481C	PHO8		not mito			15.8669			0.0061	0.22	0.012					3.449	1	-28	0.234	0.200525	0.201913	26	no_membrane_GO	alkaline phosphatase activity/zinc ion binding/hydrolase activity/phosphatase activity/metal ion binding/fructose-2,6-bisphosphate 6-phosphatase activity	phosphate-containing compound metabolic process/dephosphorylation/organophosphate metabolic process/nicotinamide nucleotide metabolic process	fungal-type vacuole membrane/cytoplasm/vacuole/vacuolar membrane/membrane
1	YDR113C	PDS1		not mito			14.0321			0.2576	0.076	0					3.194	0	-19	0.209	0.463813	0.239883	2	no_membrane_GO	enzyme binding	negative regulation of exit from mitosis/mitotic sister chromatid segregation/recombinational repair/DNA damage response/cell cycle/chromosome segregation/meiosis I/protein localization/chromosome organization/cell division	nucleus/cytoplasm/spindle
1	YLR286C	CTS1		not mito			17.0766			0.0059	0.019	0					2.38	0	-22	0.258	0.470022	0.519233	18	no_membrane_GO	hydrolase activity, hydrolyzing O-glycosyl compounds/chitinase activity/chitin binding/endochitinase activity/hydrolase activity/hydrolase activity, acting on glycosyl bonds	polysaccharide catabolic process/septum digestion after cytokinesis/carbohydrate metabolic process/chitin catabolic process/metabolic process/cell wall organization	extracellular region/fungal-type vacuole/nuclear envelope/endoplasmic reticulum/cellular bud neck/fungal-type cell wall
1	YMR053C	STB2		not mito			15.8165			0.0069	0.076	0					1.861	0	-7	0.21	0.30694	0.586638	14	endomembrane system	molecular_function	biological_process	Sin3-type complex
1	YDR410C	STE14		not mito			21.1019			0.0046	0.039	0					5.502	1	1	0.198	0.216109	0.128103	30	endomembrane system	protein C-terminal S-isoprenylcysteine carboxyl O-methyltransferase activity/methyltransferase activity/transferase activity	C-terminal protein methylation/peptide pheromone maturation/response to pheromone/methylation	endoplasmic reticulum/nuclear inner membrane/endoplasmic reticulum membrane/membrane
1	YPL239W	YAR1		not mito			43.9697			0.0054	0.093	0					0.941	1	-26	0.222	0.163518	0.586638	29	no_membrane_GO	unfolded protein binding		nucleus/cytoplasm/MBF transcription complex/SBF transcription complex
1	YMR043W	MCM1		not mito			35.4646			0.0054	0.034	0.003					1.409	0	-15	0.309	0.2759	0.586638	32	no_membrane_GO	DNA-binding transcription repressor activity, RNA polymerase II-specific/DNA-binding transcription activator activity, RNA polymerase II-specific/RNA polymerase II cis-regulatory region sequence-specific DNA binding/DNA-binding transcription factor activity, RNA polymerase II-specific/cis-regulatory region sequence-specific DNA binding/DNA binding/DNA replication origin binding/sequence-specific …	positive regulation of transcription by RNA polymerase II/negative regulation of transcription by RNA polymerase II/arginine metabolic process/cell cycle/regulation of mating type switching	cytosol/chromatin/nucleus
1	YDL220C	CDC13		not mito			14.2219			0.0068	0.104	0					1.58	0	-10	0.209	0.516614	0.586638	6	membrane	DNA binding/telomerase inhibitor activity/single-stranded telomeric DNA binding/translation elongation factor binding/G-rich strand telomeric DNA binding	ribonucleoprotein complex localization/telomere maintenance/telomere maintenance via telomerase/cell cycle/telomere capping/regulation of telomere maintenance via telomerase/cell division/negative regulation of telomerase activity	chromosome, telomeric region/nuclear telomere cap complex/chromosome/CST complex
1	YBR049C	REB1		not mito			45.3801			0.0027	0.075	0					2.74	1	-50	0.281	0.223775	0.586638	9	no_membrane_GO	transcription cis-regulatory region binding/DNA binding/DNA-binding transcription factor activity/sequence-specific DNA binding	transcriptional start site selection at RNA polymerase II promoter/regulation of DNA-templated transcription/regulation of transcription by RNA polymerase II/termination of RNA polymerase I transcription/termination of RNA polymerase II transcription	nucleus/nucleoplasm
1	YBR221C	PDB1	1+2+6+3+4	mito	Matrix	B	14.8737			0.9974	0.97	1					10.464	5	-9	0.39	0.160904	0.1281	32	membrane	catalytic activity/pyruvate dehydrogenase (acetyl-transferring) activity/oxidoreductase activity	acetyl-CoA biosynthetic process from pyruvate/glycolytic process/purine nucleotide metabolic process/carbohydrate derivative metabolic process	mitochondrion/mitochondrial matrix/mitochondrial pyruvate dehydrogenase complex/mitochondrial nucleoid
1	YJL214W	HXT8		not mito			14.1582			0.006	0.043	0					4.195	0	-7	0.284	0.0806305	0.305815	25	no_membrane_GO	carbohydrate:proton symporter activity/fructose transmembrane transporter activity/glucose transmembrane transporter activity/mannose transmembrane transporter activity/transmembrane transporter activity	carbohydrate transport/hexose transmembrane transport/fructose transmembrane transport/mannose transmembrane transport/transmembrane transport/proton transmembrane transport/glucose transmembrane transport	plasma membrane/membrane/cell periphery
1	YDR495C	VPS3		not mito			19.0508			0.0041	0.071	0					1.514	3	-46	0.235	0.332318	0.586638	11	no_membrane_GO	molecular_function	vacuole inheritance/protein targeting to vacuole/autophagy/vacuolar acidification/vesicle-mediated transport/endosomal vesicle fusion	fungal-type vacuole membrane/cytoplasm/endosome/CORVET complex
1	YHL043W	ECM34		not mito			15.3339			0.0056	0.13	0					2.487	0	4	0.288	0.685374	0.5	0	no_membrane_GO	molecular_function	biological_process/cell wall organization	cytosol/membrane
1	YIL125W	KGD1	1+2+6+3+4	mito	Matrix	B				0.9972	0.894	0.996					5.942	6	-5	0.297	0.133326	0.0175	30	no_membrane_GO	oxoglutarate dehydrogenase (succinyl-transferring) activity/oxidoreductase activity/oxidoreductase activity, acting on the aldehyde or oxo group of donors, disulfide as acceptor/thiamine pyrophosphate binding	tricarboxylic acid cycle/2-oxoglutarate metabolic process	mitochondrion/mitochondrial matrix/mitochondrial oxoglutarate dehydrogenase complex/mitochondrial nucleoid/oxoglutarate dehydrogenase complex
1	YMR301C	ATM1	1+2+6+3+4	mito	IM		13.0648			0.9973	0.935	0.931					7.562	7	23	0.204	0.138264	0.1976	32	membrane	nucleotide binding/ATP binding/ATP hydrolysis activity/ATPase-coupled transmembrane transporter activity/ABC-type transporter activity	iron-sulfur cluster transmembrane transport/monoatomic ion transport/intracellular iron ion homeostasis/iron-sulfur cluster assembly/iron ion transmembrane transport/transmembrane transport	mitochondrial inner membrane/mitochondrion/membrane
1	YLR405W	DUS4		not mito			20.4023			0.0078	0.061	0					1.015	2	3	0.225	0.136562	0.016964	21	no_membrane_GO	oxidoreductase activity/tRNA dihydrouridine synthase activity/flavin adenine dinucleotide binding/tRNA-dihydrouridine20a synthase activity/tRNA-dihydrouridine20b synthase activity	tRNA dihydrouridine synthesis/mRNA processing/tRNA modification/tRNA processing	cellular_component
1	YAL044C	GCV3	1+2+6+3+4	dual	Matrix	B	185.075			0.9974	0.942	0.994					7.138	6	-11	0.23	0.046779	0.1456	31	no_membrane_GO	lipoic acid binding	glycine catabolic process/one-carbon metabolic process/protein lipoylation/glycine decarboxylation via glycine cleavage system/small molecule metabolic process	cytoplasm/mitochondrion/glycine cleavage complex
1	YPR104C	FHL1		not mito			18.3382			0.0062	0.063	0					3.405	0	-20	0.202	0.327385	0.137134	13	endomembrane system	RNA polymerase II cis-regulatory region sequence-specific DNA binding/transcription corepressor binding/transcription coactivator binding/DNA binding/DNA-binding transcription factor activity/sequence-specific DNA binding
1	YLL015W	BPT1		not mito			20.8171			0.0074	0.064	0					4.016	0	2	0.227	0.246423	0.468334	32	no_membrane_GO	nucleotide binding/ATP binding/cadmium ion transmembrane transporter activity/bilirubin transmembrane transporter activity/ATP hydrolysis activity/ATPase-coupled transmembrane transporter activity/ABC-type transporter activity	cadmium ion transport/bilirubin transport/vacuole fusion, non-autophagic/transmembrane transport/cadmium ion transmembrane transport	membrane/fungal-type vacuole membrane/vacuole/vacuolar membrane/endoplasmic reticulum
1	YJL197W	UBP12		not mito			30.3646			0.0046	0.063	0					2.308	0	-105	0.228	0.309014	0.128103	31	membrane	cysteine-type deubiquitinase activity/peptidase activity/cysteine-type peptidase activity/hydrolase activity	protein deubiquitination/proteolysis/ubiquitin-dependent protein catabolic process/DNA damage response/negative regulation of mitochondrial fusion	nuclear replication fork/nucleus/cytoplasm
1	YGL025C	PGD1		not mito			18.8373			0.0054	0.051	0					3.226	0	3	0.231	0.355142	0.586638	2	no_membrane_GO	RNA polymerase II core promoter sequence-specific DNA binding/transcription coregulator activity/transcription coactivator activity/RNA polymerase II-specific DNA-binding transcription factor binding	negative regulation of transcription by RNA polymerase II/regulation of transcription by RNA polymerase II/positive regulation of transcription by RNA polymerase II/RNA polymerase II preinitiation complex assembly	nucleus/mediator complex/core mediator complex
1	YMR083W	ADH3	1+2+6+3+4	mito	Matrix	B	44.744			0.9969	0.936	0.999					7.261	5	5	0.373	0.0593143	0.5866	26	no_membrane_GO	alcohol dehydrogenase (NAD+) activity/zinc ion binding/oxidoreductase activity/alcohol dehydrogenase [NAD(P)+] activity/metal ion binding	amino acid catabolic process to alcohol via Ehrlich pathway/NADH oxidation	cytoplasm/mitochondrion/mitochondrial matrix
1	YGL043W	DST1		not mito			37.6905			0.0063	0.045	0					3.348	0	9	0.314	0.120993	0.0907013	32	no_membrane_GO	RNA polymerase II transcription regulatory region sequence-specific DNA binding/RNA polymerase II complex binding/RNA polymerase II complex recruiting activity/nucleic acid binding/DNA binding/zinc ion binding/metal ion binding	maintenance of transcriptional fidelity during transcription elongation by RNA polymerase II/DNA-templated transcription/transcription elongation by RNA polymerase I/transcription initiation at RNA polymerase II promoter/transcription elongation by RNA polymerase II/transcription by RNA polymerase III/regulation of mRNA 3'-end processing/transcription antitermination/positive regulation of transc…	nucleus
1	YNL053W	MSG5		not mito			21.359			0.0066	0.139	0.003					0.549	1	-2	0.195	0.572133	0.586638	27	membrane	protein tyrosine/serine/threonine phosphatase activity/phosphoprotein phosphatase activity/protein tyrosine phosphatase activity/protein tyrosine/threonine phosphatase activity/hydrolase activity/phosphatase activity/MAP kinase tyrosine/serine/threonine phosphatase activity/MAP kinase tyrosine phosphatase activity	negative regulation of cell wall integrity MAPK cascade/adaptation of signaling pathway by response to pheromone involved in conjugation with cellular fusion/fungal-type cell wall organization or biogenesis/protein dephosphorylation/cell cycle/dephosphorylation/negative regulation of MAPK cascade/regulation of fungal-type cell wall organization/regulation of MAPK export from nucleus	nucleus/cytoplasm
1	YNL260C	LTO1	1	mito			19.7145			0.9971	0.544	0.606					9.612	0	-4	0.225	0.0778411	0.5866	15	no_membrane_GO	protein-macromolecule adaptor activity	protein maturation by [4Fe-4S] cluster transfer	nucleus/cytoplasm/Yae1-Lto1 complex
1	YMR279C			not mito			16.1337			0.0063	0.09	0.022					1.824	3	3	0.21	0.149951	0.5	18	no_membrane_GO	transmembrane transporter activity/borate efflux transmembrane transporter activity	borate transmembrane transport/transmembrane transport	membrane/cell periphery
1	YJL099W	CHS6		not mito			16.8277			0.0075	0.09	0					2.623	0	-13	0.22	0.297989	0.5	3	membrane	molecular_function	Golgi to plasma membrane transport/protein transport/fungal-type cell wall chitin biosynthetic process	clathrin-coated vesicle/trans-Golgi network transport vesicle/Golgi apparatus/cytosol/membrane/exomer complex
1	YBL056W	PTC3		not mito			62.8901			0.0075	0.051	0					2.545	0	-43	0.26	0.313601	0.185196	28	membrane	protein serine/threonine phosphatase activity/phosphoprotein phosphatase activity/hydrolase activity/myosin phosphatase activity/cation binding/metal ion binding	regulation of cyclin-dependent protein serine/threonine kinase activity/protein dephosphorylation	nucleus/cytoplasm
1	YJL170C	ASG7		not mito			14.6871			0.0108	0.088	0.026					5.036	0	-6	0.247	0.732356	0.5	0	endomembrane system	molecular_function	conjugation with cellular fusion	plasma membrane/endomembrane system/membrane
1	YLR353W	BUD8		not mito			15.4108			0.0061	0.1	0					3.845	0	-11	0.189	0.291824	0.586638	2	no_membrane_GO	molecular_function	cellular bud site selection/cell cycle/pseudohyphal growth	incipient cellular bud site/plasma membrane/cellular bud tip/membrane
1	YEL003W	GIM4		not mito			14.6411			0.0061	0.076	0					3.418	0	1	0.2	NA	0.201913	30	endomembrane system	tubulin binding/protein folding chaperone/unfolded protein binding	protein folding/tubulin complex assembly/cellular component organization	cytoplasm/prefoldin complex
1	YDR080W	VPS41		not mito			17.7567			0.0064	0.063	0					1.035	0	-59	0.242	0.233021	0.262315	32	no_membrane_GO	phosphatidylinositol binding/small GTPase binding	protein targeting to vacuole/vacuolar protein processing/intracellular protein transport/vacuole organization/cellular response to starvation/protein transport/vesicle-mediated transport/macroautophagy/cytoplasm to vacuole transport by the Cvt pathway/endosomal vesicle fusion/piecemeal microautophagy of the nucleus/regulation of SNARE complex assembly/vacuole fusion, non-autophagic/intracellular …	late endosome/fungal-type vacuole membrane/endosome/vacuole/HOPS complex/bounding membrane of organelle
1	YCL014W	BUD3		not mito			16.5461			0.0068	0.057	0					3.706	0	-23	0.215	0.50984	0.586638	5	no_membrane_GO	guanyl-nucleotide exchange factor activity	cytogamy/cell cycle/axial cellular bud site selection	cellular bud neck contractile ring/cellular bud neck
1	YNL310C	ZIM17	1+2+6+3+4	mito	Matrix/IM		14.3157			0.997	0.898	0.769					9.348	7	11	0.278	0.16027	0.5866	30	no_membrane_GO	zinc ion binding/metal ion binding/protein-folding chaperone binding	protein folding/response to unfolded protein/mitochondrion organization/protein transport/protein import into mitochondrial matrix/protein stabilization	mitochondrion/mitochondrial inner membrane/mitochondrial matrix/membrane
1	YJR106W	ECM27		not mito			15.0446			0.0054	0.04	0.003					6.232	0	-4	0.195	0.35953	0.586638	30	no_membrane_GO	molecular_function/monoatomic cation transmembrane transporter activity	monoatomic cation transport/intracellular calcium ion homeostasis/transmembrane transport/regulation of G0 to G1 transition/monoatomic cation transmembrane transport	membrane/endoplasmic reticulum
1	YMR019W	STB4		not mito			18.7595			0.0057	0.013	0					4.986	1	-2	0.234	0.381158	0.5	7	no_membrane_GO	DNA-binding transcription factor activity, RNA polymerase II-specific/DNA binding/zinc ion binding/sequence-specific DNA binding/metal ion binding	DNA-templated transcription/regulation of DNA-templated transcription/regulation of transcription by RNA polymerase II/biological_process	nucleus/mitochondrion
1	YLR314C	CDC3		not mito			13.2315			0.0059	0.066	0					2.023	1	-19	0.252	0.222327	0.103991	32	no_membrane_GO	nucleotide binding/GTPase activity/structural constituent of cytoskeleton/GTP binding/phosphatidylinositol-5-phosphate binding/molecular adaptor activity/phosphatidylinositol-4-phosphate binding	mitotic cytokinesis/septin ring assembly/cell cycle/septin ring disassembly/cell division/cytoskeleton-dependent cytokinesis	septin ring/microtubule cytoskeleton/cell division site/cellular bud neck septin ring/mating projection base/ascospore wall/prospore membrane/cellular bud neck/membrane/septin complex/septin filament array
1	YFR003C	YPI1		not mito			14.0073			0.0062	0.332	0					1.577	0	-4	0.204	0.111146	0.586638	23	no_membrane_GO	protein serine/threonine phosphatase inhibitor activity/protein phosphatase 1 binding/protein phosphatase activator activity	glycogen metabolic process/intracellular monoatomic ion homeostasis/mitotic spindle assembly checkpoint signaling/negative regulation of phosphoprotein phosphatase activity/positive regulation of protein dephosphorylation/negative regulation of protein dephosphorylation/regulation of protein localization to nucleus	nucleus
1	YPR108W	RPN7		not mito			14.4229			0.0062	0.089	0					2.354	0	-12	0.225	0.159435	0.193413	32	no_membrane_GO	structural molecule activity
1	YHR037W	PUT2	1+2+6+3+4	mito	Matrix	B	31.9432			0.9967	0.703	0.996					4.174	9	-2	0.265	0.0989131	0.0606	32	no_membrane_GO	1-pyrroline-5-carboxylate dehydrogenase activity/oxidoreductase activity/oxidoreductase activity, acting on the aldehyde or oxo group of donors, NAD or NADP as acceptor	glutamate biosynthetic process/proline metabolic process/proline catabolic process to glutamate	mitochondrial matrix/mitochondrion/mitochondrial inner membrane/membrane
1	YGR233C	PHO81		not mito			19.5072			0.0084	0.102	0					3.533	2	-30	0.208	0.283099	0.586638	24	no_membrane_GO	cyclin-dependent protein serine/threonine kinase inhibitor activity/phosphoric diester hydrolase activity	lipid metabolic process/phosphate-containing compound metabolic process	nucleus/cytoplasm/cytosol
1	YBR140C	IRA1		not mito			18.4704			0.9589	0.018	0					7.968	0	-34	0.225	0.305545	0.586638	15	no_membrane_GO	GTPase activator activity	adenylate cyclase-inhibiting G protein-coupled receptor signaling pathway/regulation of GTPase activity/negative regulation of Ras protein signal transduction	cytoplasm/mitochondrion/membrane
1	YDR101C	ARX1		not mito			85.1465			0.0048	0.104	0.003					2.201	1	-2	0.303	0.245698	0.201913	14	membrane	molecular_function/peptidase activity/metallopeptidase activity/hydrolase activity/metal ion binding	ribosomal large subunit export from nucleus/proteolysis	nucleus/nucleoplasm/nucleolus/cytoplasm/preribosome, large subunit precursor
1	YEL007W	MIT1		not mito						0.0058	0.089	0					5.695	0	-3	0.201	0.582538	0.5	25	no_membrane_GO	molecular_function/DNA binding	biological_process	nucleus/cytoplasm
1	YNL153C	GIM3		not mito			42.6727			0.0062	0.101	0					4.259	0	-11	0.272	0.187387	0.586638	27	membrane	tubulin binding/unfolded protein binding	protein folding/tubulin complex assembly/cellular component organization/positive regulation of transcription elongation by RNA polymerase II/cytoplasm protein quality control by the ubiquitin-proteasome system	cytoplasm/prefoldin complex
1	YDR003W	RCR2		not mito			24.0057			0.0064	0.078	0					2.328	1	-6	0.22	0.19502	0.5	14	no_membrane_GO	protein-macromolecule adaptor activity	protein localization to vacuole/vesicle-mediated transport	fungal-type vacuole/intracellular membrane-bounded organelle/fungal-type vacuole membrane/cytoplasm/membrane/vesicle
1	YDR110W	FOB1		not mito			21.262			0.0064	0.103	0					2.693	2	-10	0.204	0.165456	0.586638	1	no_membrane_GO	DNA binding/zinc ion binding/rDNA spacer replication fork barrier binding/metal ion binding	rDNA heterochromatin formation/DNA replication/DNA recombination/chromatin organization/chromosome segregation/negative regulation of DNA replication/replication fork arrest at rDNA repeats/protein localization to nucleolar rDNA repeats/maintenance of rDNA/maintenance of DNA repeat elements/positive regulation of DNA recombination/rDNA chromatin condensation	nucleus/nucleolus/rDNA heterochromatin
1	YPL016W	SWI1		not mito			14.559			0.0071	0.093	0.013					2.709	0	12	0.253	0.367599	0.419605	23	no_membrane_GO	transcription cis-regulatory region binding/DNA binding/zinc ion binding/metal ion binding/RNA polymerase II-specific DNA-binding transcription factor binding		nucleus/SWI/SNF complex
1	YJR151C	DAN4		not mito			17.6067			0.0018	0.036	0					2.833	0	-46	0.282	0.816457	0.5	1	membrane	molecular_function/structural constituent of cell wall	biological_process/fungal-type cell wall organization	fungal-type cell wall/extracellular region/plasma membrane/membrane/cell periphery/side of membrane
1	YGL232W	TAN1		not mito			19.7258			0.0067	0.282	0.005					5.417	0	5	0.213	NA	0.0285093	31	membrane	RNA binding/transferase activity/acyltransferase activity	tRNA modification/tRNA processing	nucleus/cytoplasm
1	YBL031W	SHE1		not mito			16.1139			0.0068	0.062	0					2.282	0	26	0.228	0.496279	0.5	1	no_membrane_GO	microtubule binding	mitotic spindle elongation/cell cycle/chromosome segregation/establishment of mitotic spindle localization/cell division	spindle/cytoplasm/cytoskeleton/nuclear microtubule/cellular bud neck/microtubule cytoskeleton
1	YOR140W	SFL1		not mito			24.5277			0.0075	0.073	0					0.833	0	6	0.226	0.666281	0.586638	10	no_membrane_GO	RNA polymerase II cis-regulatory region sequence-specific DNA binding/DNA-binding transcription factor activity, RNA polymerase II-specific/DNA binding/DNA-binding transcription factor activity/sequence-specific DNA binding/RNA polymerase II-specific DNA-binding transcription factor binding		nucleus
1	YKR104W	NFT1		not mito			15.8452			0.0079	0.054	0					3.871	0	1	0.243	0.271145	0.5	3	membrane	nucleotide binding/molecular_function/ATP binding/ATP hydrolysis activity	transmembrane transport	membrane
1	YDR422C	SIP1		not mito						0.006	0.251	0					1.034	0	-16	0.203	0.540171	0.248235	6	no_membrane_GO	enzyme-substrate adaptor activity/AMP-activated protein kinase activity/protein kinase binding	signal transduction/regulation of protein-containing complex assembly	nucleus/cytoplasm/fungal-type vacuole/vacuole/vacuolar membrane/cytosol/membrane/nucleotide-activated protein kinase complex
1	YLR297W			not mito			13.3414			0.0067	0.068	0					1.494	0	-9	0.212	0.192405	0.5	2	no_membrane_GO	molecular_function	biological_process	fungal-type vacuole/fungal-type vacuole membrane/nucleus/cytoplasm/vacuole/vacuolar membrane/membrane
1	YDL188C	PPH22		not mito			13.5009			0.0067	0.064	0					1.67	0	-30	0.271	0.0394448	0.200199	26	no_membrane_GO	protein serine/threonine phosphatase activity/phosphoprotein phosphatase activity/hydrolase activity/myosin phosphatase activity/metal ion binding	negative regulation of ribonucleoprotein complex localization/regulation of TORC1 signaling/G1/S transition of mitotic cell cycle/mitotic cell cycle/regulation of translation/positive regulation of autophagosome assembly	nuclear periphery/nucleus/cytosol/condensed chromosome, centromeric region
1	YJR056C			not mito			16.3909			0.0067	0.045	0					2.098	0	-2	0.179	0.0885204	0.5	5	no_membrane_GO	molecular_function	biological_process	nucleus/cytoplasm
1	YMR070W	MOT3		not mito			13.5301			0.0068	0.507	0.003					6.471	0	5	0.244	0.584727	0.5	13	endomembrane system	RNA polymerase II cis-regulatory region sequence-specific DNA binding/DNA-binding transcription factor activity, RNA polymerase II-specific/zinc ion binding/metal ion binding/RNA polymerase II-specific DNA-binding transcription factor binding	positive regulation of transcription by RNA polymerase II/negative regulation of transcription by RNA polymerase II/negative regulation of ergosterol biosynthetic process/regulation of transcription by RNA polymerase II	cytosol/chromatin/nucleus
1	YEL011W	GLC3		not mito			26.8121			0.0069	0.065	0					4.837	0	-20	0.256	0.259957	0.239883	31	no_membrane_GO	catalytic activity/1,4-alpha-glucan branching enzyme activity/hydrolase activity, hydrolyzing O-glycosyl compounds/transferase activity/glycosyltransferase activity/cation binding/1,4-alpha-glucan branching enzyme activity (using a glucosylated glycogenin as primer for glycogen synthesis)	carbohydrate metabolic process/glycogen biosynthetic process	cytoplasm
1	YDR420W	HKR1		not mito			13.2864			0.0074	0.018	0					3.215	3	-65	0.165	1.31014	0.368213	19	no_membrane_GO	osmosensor activity	cellular bud site selection/signal transduction involved in filamentous growth/(1->3)-beta-D-glucan biosynthetic process/hyperosmotic response/osmosensory signaling pathway via Sho1 osmosensor/fungal-type cell wall organization	extracellular region/plasma membrane/cell surface/site of polarized growth/membrane
1	YLR081W	GAL2		not mito			16.4508			0.0076	0.046	0					2.106	0	0	0.325	0.115299	0.305815	25	no_membrane_GO	carbohydrate:proton symporter activity/galactose transmembrane transporter activity/glucose transmembrane transporter activity/transmembrane transporter activity	galactose metabolic process/carbohydrate transport/galactose transmembrane transport/transmembrane transport/proton transmembrane transport/glucose transmembrane transport	plasma membrane/membrane/cell periphery
1	YDR141C	DOP1		not mito			25.1318			0.0187	0.248	0.004					0.879	1	-33	0.214	0.168845	0.586638	30	transmembrane transport	molecular_function	retrograde transport, vesicle recycling within Golgi/cell morphogenesis/Golgi to endosome transport/protein transport/retrograde transport, endosome to Golgi	endosome/trans-Golgi network/Golgi membrane/cytoplasm/mitochondrion/Golgi apparatus/cytosol/membrane
1	YML132W	COS3		not mito			15.7345			0.0066	0.036	0					1.788	1	7	0.241	0.745556	0.5	1	no_membrane_GO	molecular_function	intracellular sodium ion homeostasis/protein transport to vacuole involved in ubiquitin-dependent protein catabolic process via the multivesicular body sorting pathway	fungal-type vacuole/endosome/plasma membrane/membrane
1	YBR302C	COS2		not mito			16.1733			0.0066	0.036	0					1.788	1	7	0.241	1.26316	0.5	1	endomembrane system	molecular_function	protein transport to vacuole involved in ubiquitin-dependent protein catabolic process via the multivesicular body sorting pathway	fungal-type vacuole/endosome/membrane
1	YNL336W	COS1		not mito			22.9455			0.0067	0.036	0					1.788	1	7	0.243	0.294493	0.468334	1	no_membrane_GO	molecular_function	protein transport to vacuole involved in ubiquitin-dependent protein catabolic process via the multivesicular body sorting pathway	fungal-type vacuole/fungal-type vacuole membrane/endosome/membrane
1	YGR167W	CLC1		not mito		B	57.5585	B	B	0.0102	0.063	0					4.658	0	-31	0.297	0.421718	0.297785	30	no_membrane_GO	structural molecule activity/calmodulin binding/clathrin heavy chain binding	protein-containing complex assembly/intracellular protein transport/endocytosis/vesicle-mediated transport/positive regulation of endocytosis/clathrin-dependent endocytosis	plasma membrane/trans-Golgi network/clathrin-coated pit/membrane/clathrin vesicle coat/clathrin coat of trans-Golgi network vesicle/clathrin coat of coated pit/cytoplasmic vesicle membrane/cytoplasmic vesicle
1	YLR192C	HCR1		not mito		B	68.8119			0.0186	0.072	0					2.597	0	-10	0.369	0.107087	0.586638	31	membrane	translation initiation factor activity	maturation of SSU-rRNA from tricistronic rRNA transcript (SSU-rRNA, 5.8S rRNA, LSU-rRNA)/formation of cytoplasmic translation initiation complex/cytoplasmic translation/cytoplasmic translational initiation/translation/translational initiation	cytoplasmic stress granule/cytoplasm/eukaryotic translation initiation factor 3 complex/eukaryotic 43S preinitiation complex/eukaryotic 48S preinitiation complex
1	YKL182W	FAS1		not mito			22.6947			0.007	0.035	0					4.319	0	-38	0.428	0.121559	0.254916	25	no_membrane_GO	fatty acid synthase activity/catalytic activity/[acyl-carrier-protein] S-acetyltransferase activity/[acyl-carrier-protein] S-malonyltransferase activity/(3R)-hydroxypalmitoyl-[acyl-carrier-protein] dehydratase activity/enoyl-[acyl-carrier-protein] reductase (NADH) activity/enoyl-[acyl-carrier-protein] reductase (NADPH, B-specific) activity/oleoyl-[acyl-carrier-protein] hydrolase activity/fatty-ac…	lipid metabolic process/fatty acid metabolic process/fatty acid biosynthetic process/metabolic process/long-chain fatty acid biosynthetic process/organic substance metabolic process	cytoplasm/mitochondrion/lipid droplet/cytosol/fatty acid synthase complex
1	YPL111W	CAR1		not mito			59.5721			0.0057	0.121	0					2.989	0	-11	0.302	0.128025	0.164997	31	membrane	arginase activity/zinc ion binding/hydrolase activity/hydrolase activity, acting on carbon-nitrogen (but not peptide) bonds, in linear amidines/manganese ion binding/metal ion binding/ornithine carbamoyltransferase inhibitor activity		cytoplasm/cytosol/nucleus/mating projection tip
1	YMR259C	TRM732		not mito			28.5717			0.0058	0.068	0					2.03	0	-13	0.238	0.394939	0.5	26	no_membrane_GO	molecular_function	wobble position ribose methylation/tRNA processing/tRNA methylation	cytoplasm
1	YGL201C	MCM6		not mito			27.8514			0.0065	0.437	0					3.488	0	-39	0.26	0.137109	0.128103	32	no_membrane_GO	single-stranded DNA helicase activity/four-way junction helicase activity/3'-5' DNA helicase activity/DNA helicase activity/single-stranded 3'-5' DNA helicase activity/nucleotide binding/DNA binding/DNA replication origin binding/single-stranded DNA binding/helicase activity/ATP binding/zinc ion binding/hydrolase activity/ATP hydrolysis activity	double-strand break repair via break-induced replication/DNA replication/pre-replicative complex assembly involved in nuclear cell cycle DNA replication/DNA unwinding involved in DNA replication/DNA replication initiation/DNA strand elongation involved in DNA replication/cell cycle/regulation of DNA-templated DNA replication initiation/DNA duplex unwinding/mitotic DNA replication	nucleus/nuclear pre-replicative complex/cytoplasm/DNA replication preinitiation complex/replication fork protection complex/MCM complex/CMG complex/MCM core complex
1	YMR264W	CUE1		not mito			13.6165			0.0068	0.124	0.363					4.251	0	-2	0.183	0.228861	0.419605	30	endomembrane system	ubiquitin binding/ubiquitin-protein transferase activator activity	ubiquitin-dependent ERAD pathway/establishment of protein localization to endoplasmic reticulum membrane	Doa10p ubiquitin ligase complex/Hrd1p ubiquitin ligase ERAD-L complex/mitochondrion/endoplasmic reticulum/endoplasmic reticulum membrane/membrane
1	YNL192W	CHS1		not mito			18.7774			0.0076	0.296	0.003					2.924	0	-16	0.227	0.226776	0.201913	25	endomembrane system	chitin synthase activity/transferase activity/glycosyltransferase activity/hexosyltransferase activity	septum digestion after cytokinesis/chitin biosynthetic process/cell wall chitin biosynthetic process/cell wall organization	cell septum/cell periphery/plasma membrane/membrane/chitosome
1	YMR015C	ERG5		not mito			53.2598			0.0091	0.164	0					7.063	0	3	0.415	0.0727838	0.303645	30	no_membrane_GO	C-22 sterol desaturase activity/monooxygenase activity/iron ion binding/oxidoreductase activity/oxidoreductase activity, acting on paired donors, with incorporation or reduction of molecular oxygen/heme binding/metal ion binding	lipid metabolic process/steroid biosynthetic process/ergosterol biosynthetic process/steroid metabolic process/sterol metabolic process/sterol biosynthetic process	endoplasmic reticulum/endoplasmic reticulum membrane/membrane
1	YDL058W	USO1		not mito			25.9305			0.0064	0.034	0					2.534	0	-104	0.255	0.387999	0.239883	30	no_membrane_GO	molecular_function	intracellular protein transport/endoplasmic reticulum to Golgi vesicle-mediated transport/protein transport/vesicle-mediated transport/SNARE complex assembly/Golgi vesicle docking/vesicle fusion with Golgi apparatus/membrane fusion	endoplasmic reticulum/Golgi stack/ER to Golgi transport vesicle membrane/Golgi membrane/cytoplasm/endoplasmic reticulum membrane/Golgi apparatus/cytoskeleton/membrane/cytoplasmic vesicle membrane/cytoplasmic vesicle
1	YEL024W	RIP1	1+2+6+3+4	mito	IM		13.439			0.9968	0.805	0.996					7.697	5	2	0.39	0.105032	0.0175	31	no_membrane_GO	ubiquinol-cytochrome-c reductase activity/oxidoreductase activity/metal ion binding/iron-sulfur cluster binding/2 iron, 2 sulfur cluster binding	mitochondrial electron transport, ubiquinol to cytochrome c/aerobic respiration/proton transmembrane transport	mitochondrion/mitochondrial inner membrane/mitochondrial respiratory chain complex III/membrane/respirasome
1	YBR202W	MCM7		not mito						0.0069	0.071	0					2.995	0	-23	0.27	0.0702449	0.148932	32	no_membrane_GO	single-stranded DNA helicase activity/four-way junction helicase activity/3'-5' DNA helicase activity/DNA helicase activity/single-stranded DNA binding/nucleotide binding/DNA binding/chromatin binding/DNA replication origin binding/helicase activity/ATP binding/zinc ion binding/hydrolase activity/ATP hydrolysis activity/MCM complex binding	double-strand break repair via break-induced replication/DNA replication/pre-replicative complex assembly involved in nuclear cell cycle DNA replication/DNA unwinding involved in DNA replication/DNA replication initiation/DNA strand elongation involved in DNA replication/cell cycle/regulation of DNA-templated DNA replication initiation/silent mating-type cassette heterochromatin formation/subtelo…	nucleus/chromosome, telomeric region/nuclear pre-replicative complex/cytoplasm/DNA replication preinitiation complex/replication fork protection complex/MCM complex/CMG complex/MCM core complex
1	YOR242C	SSP2		not mito			13.205			0.0072	0.235	0.057					3.874	1	7	0.206	0.437969	0.586638	5	no_membrane_GO	protein kinase activator activity/nucleic acid binding		ascospore wall/prospore membrane/nucleus/spore wall
1	YMR219W	ESC1		not mito			18.2354			0.0088	0.318	0.03					6.557	3	-216	0.22	0.851137	0.5	5	no_membrane_GO	molecular_function	subtelomeric heterochromatin formation/telomere tethering at nuclear periphery	chromosome, telomeric region/nucleus/nuclear periphery
1	YGR007W	MUQ1		not mito			15.9956			0.0061	0.07	0					3.294	0	-7	0.251	0.287144	0.586638	27	no_membrane_GO	catalytic activity/ethanolamine-phosphate cytidylyltransferase activity/transferase activity/nucleotidyltransferase activity	lipid metabolic process/phosphatidylethanolamine biosynthetic process/phospholipid biosynthetic process/biosynthetic process	cytoplasm/nucleus
1	YMR160W			not mito			17.6468			0.0063	0.133	0					3.598	0	-5	0.224	0.190045	0.5	5	endomembrane system	molecular_function	sphingolipid metabolic process	peroxisomal membrane/endoplasmic reticulum-vacuole membrane contact site/vacuole-mitochondrion membrane contact site/fungal-type vacuole membrane
1	YJL083W	TAX4		not mito			14.0745			0.007	0.111	0					2.562	5	23	0.206	0.288472	0.5	13	endomembrane system	molecular_function	lipid metabolic process/autophagy/cellular response to starvation/fungal-type cell wall organization/inositol lipid-mediated signaling	phagophore assembly site
1	YOR009W	TIR4		not mito			14.5286			0.0084	0.022	0					1.545	1	-25	0.393	1.08398	0.5	2	no_membrane_GO	molecular_function/structural constituent of cell wall		fungal-type cell wall/fungal-type vacuole/extracellular region/membrane/cell periphery/side of membrane
1	YKL033W	TTI1		not mito			17.6555			0.0165	0.175	0					4.502	0	-45	0.222	0.505372	0.0285093	29	endomembrane system	molecular_function	chromatin organization/chromatin remodeling/biological_process	cytoplasm/nucleus/mitochondrion/ASTRA complex
1	YDR400W	URH1		not mito			18.7886			0.0066	0.03	0					0.759	1	-11	0.255	0.228469	0.229948	27	no_membrane_GO	purine nucleosidase activity/hydrolase activity/hydrolase activity, acting on glycosyl bonds/hydrolase activity, hydrolyzing N-glycosyl compounds/uridine nucleosidase activity/ribosylpyrimidine nucleosidase activity/nicotinamide riboside hydrolase activity/nicotinic acid riboside hydrolase activity	nucleobase-containing compound metabolic process/purine nucleoside catabolic process/cytidine catabolic process/uridine catabolic process/metabolic process/pyrimidine-containing compound salvage/nicotinate nucleotide salvage/NAD biosynthesis via nicotinamide riboside salvage pathway/pyrimidine nucleoside catabolic process/organonitrogen compound metabolic process	cytosol/nucleus/cytoplasm
1	YKR016W	FMP13	1+2+6+3+4	mito	IMS/IM		18.6153			0.9967	0.923	0.997					8.553	7	-3	0.226	0.148477	0.2019	30	no_membrane_GO	molecular_function	cristae formation/protein import into mitochondrial intermembrane space	mitochondrion/mitochondrial inner membrane/membrane/mitochondrial crista/mitochondrial crista junction/MICOS complex/cellular anatomical entity
1	YGL187C	COX4	1+2+6+3+4	dual	Ambiguous	B	15.3649			0.9966	0.92	0.998					11.799	6	-1	0.333	NA	0.0527	31	no_membrane_GO	cytochrome-c oxidase activity/zinc ion binding/oxidoreductase activity/metal ion binding	oxidative phosphorylation/mitochondrial electron transport, cytochrome c to oxygen/proton transmembrane transport	mitochondrion/mitochondrial envelope/mitochondrial inner membrane/mitochondrial respiratory chain complex IV/membrane
1	YHL048W	COS8		not mito			21.1336			0.007	0.029	0					1.698	1	4	0.215	0.862612	0.5	1	membrane	molecular_function	protein transport to vacuole involved in ubiquitin-dependent protein catabolic process via the multivesicular body sorting pathway	fungal-type vacuole/nuclear envelope/membrane
1	YMR287C	MSU1	1+2+6+3+4	mito	Ambiguous		23.9698			0.9966	0.848	0.897					9.029	9	21	0.212	0.238417	0.1456	13	no_membrane_GO	3'-5'-RNA exonuclease activity/RNA binding/nuclease activity/exonuclease activity/RNA nuclease activity/exoribonuclease II activity/hydrolase activity	mitochondrial RNA catabolic process/mRNA catabolic process/RNA phosphodiester bond hydrolysis/RNA phosphodiester bond hydrolysis, exonucleolytic	P-body/mitochondrion/mitochondrial matrix/mitochondrial degradosome
1	YEL046C	GLY1		not mito			318.225			0.0072	0.048	0					2.357	0	-8	0.427	0.101894	0.254916	30	membrane	catalytic activity/threonine aldolase activity/L-allo-threonine aldolase activity/lyase activity	amino acid metabolic process/glycine biosynthetic process/threonine catabolic process	cytosol
1	YHL031C	GOS1		not mito			16.2775			0.0082	0.242	0.006					0.103	2	6	0.273	0.0817158	0.239883	31	no_membrane_GO	SNAP receptor activity	endoplasmic reticulum to Golgi vesicle-mediated transport/vesicle fusion/protein transport/vesicle-mediated transport/Golgi vesicle transport	Golgi membrane/Golgi medial cisterna/cis-Golgi network/Golgi apparatus/membrane/SNARE complex/cellular anatomical entity
1	YFL058W	THI5		not mito			16.4429			0.0049	0.058	0.003					3.165	0	3	0.579	0.0498859	0.201913	15	no_membrane_GO	molecular_function/transferase activity/metal ion binding	thiamine biosynthetic process/thiamine diphosphate biosynthetic process	cellular_component
1	YJR161C	COS5		not mito			15.3583			0.0075	0.04	0					1.788	1	6	0.237	0.423234	0.5	1	no_membrane_GO	molecular_function	protein transport to vacuole involved in ubiquitin-dependent protein catabolic process via the multivesicular body sorting pathway	fungal-type vacuole/endosome/membrane
1	YHR023W	MYO1		not mito			18.7923			0.0033	0.064	0					3.237	0	-20	0.248	0.461025	0.131855	32	no_membrane_GO	microfilament motor activity/nucleotide binding/cytoskeletal motor activity/actin binding/protein binding/ATP binding/myosin light chain binding/myosin II light chain binding/actin filament binding	primary cell septum biogenesis/mitotic actomyosin contractile ring contraction/mitotic actomyosin contractile ring assembly/protein localization to mitotic actomyosin contractile ring/septum digestion after cytokinesis/organelle organization/cellular localization	cellular bud neck contractile ring/cytoplasm/myosin filament/mitotic actomyosin contractile ring/incipient cellular bud site/cellular bud neck/actin cytoskeleton/myosin complex/myosin II complex
1	YNL332W	THI12		not mito						0.005	0.058	0.003					3.165	0	4	0.581	0.0452323	0.201913	15	no_membrane_GO	molecular_function/transferase activity/metal ion binding	thiamine biosynthetic process/thiamine diphosphate biosynthetic process	cellular_component
1	YHR082C	KSP1		not mito			25.279			0.0072	0.067	0					3.831	0	-18	0.24	0.230183	0.586638	18	membrane	nucleotide binding/mRNA binding/protein kinase activity/protein serine/threonine kinase activity/ATP binding/kinase activity/transferase activity/protein serine kinase activity	protein phosphorylation/protein localization/regulation of filamentous growth/negative regulation of macroautophagy/phosphorylation/TOR signaling/intracellular signal transduction/regulation of translation in response to stress/regulation of pseudohyphal growth	cytoplasmic stress granule/nucleus/cytoplasm
1	YGL071W	AFT1		not mito			14.3844			0.0073	0.107	0					2.713	0	-11	0.228	0.389957	0.5	2	no_membrane_GO	DNA-binding transcription factor activity, RNA polymerase II-specific/cis-regulatory region sequence-specific DNA binding/zinc ion binding/kinetochore binding/metal ion binding	positive regulation of transcription by RNA polymerase II/negative regulation of transcription by RNA polymerase II/chromosome segregation/cardiolipin metabolic process/establishment of mitotic sister chromatid cohesion/positive regulation of iron ion transport/positive regulation of transcription from RNA polymerase II promoter in response to iron ion starvation/meiotic chromosome segregation	nucleus/cytoplasm
1	YOR374W	ALD4	1+2+6+3+4	mito	Matrix/IM	B	13.459			0.9963	0.867	0.996					8.059	5	-3	0.361	0.117891	0.3458	28	no_membrane_GO	aldehyde dehydrogenase (NAD+) activity/aldehyde dehydrogenase [NAD(P)+] activity/oxidoreductase activity/oxidoreductase activity, acting on the aldehyde or oxo group of donors, NAD or NADP as acceptor		mitochondrion/mitochondrial matrix/mitochondrial nucleoid
1	YLR005W	SSL1		not mito			18.5718			0.0186	0.077	0					3.447	0	3	0.242	0.0642844	0.148932	31	no_membrane_GO	zinc ion binding/metal ion binding/ubiquitin protein ligase activity	DNA repair/nucleotide-excision repair/DNA-templated transcription/regulation of transcription by RNA polymerase II/transcription by RNA polymerase II/DNA damage response	nucleotide-excision repair factor 3 complex/transcription factor TFIIH core complex/nucleus/transcription factor TFIIH holo complex
1	YNL161W	CBK1		not mito			24.6921			0.0028	0.155	0					2.958	2	1	0.242	0.244471	0.176731	32	no_membrane_GO	nucleotide binding/protein kinase activity/protein serine/threonine kinase activity/ATP binding/kinase activity/transferase activity/protein serine kinase activity	septum digestion after cytokinesis/protein phosphorylation/budding cell apical bud growth/establishment or maintenance of cell polarity/phosphorylation/peptidyl-serine phosphorylation/establishment or maintenance of actin cytoskeleton polarity/intracellular signal transduction/regulation of protein secretion/regulation of fungal-type cell wall organization	cytoplasmic stress granule/incipient cellular bud site/prospore membrane/nucleus/cytoplasm/cellular bud/cellular bud tip/cellular bud neck/cell cortex/mating projection tip
1	YBR254C	TRS20		not mito			20.0055			0.0071	0.064	0					5.055	2	-1	0.193	0.059297	0	32	no_membrane_GO	molecular_function	protein-containing complex assembly/endoplasmic reticulum to Golgi vesicle-mediated transport/autophagy/vesicle-mediated transport	nucleus/cytoplasm/phagophore assembly site/endoplasmic reticulum/Golgi apparatus/cytosol/TRAPP complex/protein-containing complex/TRAPPI protein complex/TRAPPII protein complex/TRAPPIII protein complex
1	YLR259C	HSP60	1+2+6+3+4	mito	Matrix					0.9965	0.898	0.999					8.518	8	-11	0.435	0.0319795	0.0175	32	endomembrane system	nucleotide binding/DNA replication origin binding/single-stranded DNA binding/ATP binding/ATP hydrolysis activity/unfolded protein binding/protein-folding chaperone binding/ATP-dependent protein folding chaperone	mitochondrial genome maintenance/protein folding/'de novo' protein folding/apoptotic mitochondrial changes/mitochondrial unfolded protein response/protein refolding/protein import into mitochondrial intermembrane space/protein stabilization/chaperone-mediated protein complex assembly/protein maturation	mitochondrial inner membrane/mitochondrial matrix/mitochondrial nucleoid/cytoplasm/mitochondrion
1	YGL060W	YBP2		not mito			0			0.0077	0.1	0					4.915	0	-23	0.259	0.67103	0.5	3	no_membrane_GO	molecular_function	mitotic spindle organization/cellular response to oxidative stress	cytoplasm/kinetochore
1	YFL037W	TUB2		not mito		B				0.0222	0.096	0					3.355	1	-31	0.337	0.175603	0.128103	32	endomembrane system	GTPase activity/nucleotide binding/structural constituent of cytoskeleton/GTP binding/metal ion binding	mitotic spindle elongation/microtubule cytoskeleton organization/mitotic cell cycle/organelle organization/microtubule-based process/cytoplasmic microtubule organization/response to antibiotic/mitotic spindle assembly	cytoplasm/microtubule/cytoskeleton/tubulin complex
1	YMR125W	STO1		not mito			37.1586			0.0081	0.241	0.004					4.577	4	-38	0.213	NA	0.201913	29	no_membrane_GO	RNA cap binding/RNA binding/mRNA binding	nuclear-transcribed mRNA catabolic process, nonsense-mediated decay/mRNA splicing, via spliceosome/7-methylguanosine mRNA capping/mRNA processing/mRNA export from nucleus/response to osmotic stress/RNA splicing/RNA metabolic process/mRNA transport	nucleus/commitment complex/cytoplasm/polysome/mRNA cap binding complex/nuclear cap binding complex/perinuclear region of cytoplasm
1	YML047C	PRM6		not mito			13.7496			0.0081	0.058	0.003					1.578	0	7	0.218	0.20608	0.5	2	endomembrane system	potassium ion transmembrane transporter activity	monoatomic ion transport/potassium ion transmembrane transport	fungal-type vacuole/vacuole/vacuolar lumen/plasma membrane/cellular bud tip/membrane/mating projection tip
1	YLR328W	NMA1		not mito			30.6425			0.0084	0.094	0					3.241	0	-6	0.313	0.170062	0.141705	32	no_membrane_GO	nucleotide binding/nicotinamide-nucleotide adenylyltransferase activity/catalytic activity/nicotinate-nucleotide adenylyltransferase activity/ATP binding/transferase activity/nucleotidyltransferase activity/adenylyltransferase activity	biosynthetic process/nucleotide biosynthetic process/NAD biosynthetic process/pyridine nucleotide biosynthetic process	nucleus/cytoplasm
1	YOR023C	AHC1		not mito			0			0.0085	0.5	0					3.814	0	18	0.23	0.429302	0.586638	5	no_membrane_GO	histone acetyltransferase activity		nucleus/cytoplasm/ADA complex
1	YJR064W	CCT5		not mito			23.2857			0.009	0.104	0.008					3.349	1	-14	0.311	0.0573382	0	32	membrane	nucleotide binding/ATP binding/ATP hydrolysis activity/unfolded protein binding/ATP-dependent protein folding chaperone	protein folding/chaperone mediated protein folding independent of cofactor	cytoplasm/chaperonin-containing T-complex
1	YEL064C	AVT2		not mito			14.7259			0.0123	0.053	0					5.395	0	7	0.23	0.199541	0.183021	30	endomembrane system	molecular_function/L-amino acid transmembrane transporter activity	amino acid transmembrane transport/amino acid transport/biological_process/L-alpha-amino acid transmembrane transport	endoplasmic reticulum/vacuole/vacuolar membrane/membrane
1	YOR136W	IDH2	1+2+6+3+4	mito	Matrix	B	69.0762			0.9961	0.698	0.996					8.791	7	4	0.3	0.0373186	0.1456	32	no_membrane_GO	isocitrate dehydrogenase (NAD+) activity/magnesium ion binding/RNA binding/catalytic activity/oxidoreductase activity/oxidoreductase activity, acting on the CH-OH group of donors, NAD or NADP as acceptor/metal ion binding/NAD binding		mitochondrion/mitochondrial matrix/mitochondrial isocitrate dehydrogenase complex (NAD+)
1	YOL096C	COQ3	1+2+6+3+4	mito	Matrix/IM		16.3842			0.9963	0.937	0.997					6.779	8	-2	0.237	0.129501	0.1664	31	no_membrane_GO	hexaprenyldihydroxybenzoate methyltransferase activity/methyltransferase activity/2-polyprenyl-6-methoxy-1,4-benzoquinone methyltransferase activity/3-demethylubiquinone-9 3-O-methyltransferase activity/3,4-dihydroxy-5-polyprenylbenzoic acid O-methyltransferase activity/transferase activity/3-demethylubiquinol-6 3-O-methyltransferase activity	ubiquinone biosynthetic process/metabolic process/methylation	mitochondrion/cytoplasm/mitochondrial inner membrane/membrane/extrinsic component of mitochondrial inner membrane
1	YKR095W	MLP1		not mito			24.7848			0.0058	0.058	0					3.215	0	-73	0.257	0.390034	0.171002	29	endomembrane system	mRNA binding/structural constituent of nuclear pore/ribonucleoprotein complex binding/promoter-terminator loop anchoring activity	negative regulation of protein import into nucleus during spindle assembly checkpoint/DNA repair/mRNA export from nucleus/protein import into nucleus/DNA damage response/protein transport/poly(A)+ mRNA export from nucleus/telomere tethering at nuclear periphery/mRNA transport/nuclear mRNA surveillance/protein localization to nuclear pore	spindle pole body/nucleus/nuclear envelope/nuclear pore/nucleoplasm/nuclear pore nuclear basket
1	YNL145W	MFA2		not mito			13.1963			0.0062	0.128	0					4.257	1	1	0.537	0.00667724	0.5	0	no_membrane_GO	mating pheromone activity/pheromone activity	pheromone-dependent signal transduction involved in conjugation with cellular fusion	extracellular region/endoplasmic reticulum/plasma membrane/membrane
1	YLR048W	RPS0B		not mito		B	445.717			0.0125	0.082	0					3.098	0	-17	0.197	NA	0.5	27	no_membrane_GO	structural constituent of ribosome	ribosomal small subunit assembly/endonucleolytic cleavage in ITS1 to separate SSU-rRNA from 5.8S rRNA and LSU-rRNA from tricistronic rRNA transcript (SSU-rRNA, 5.8S rRNA, LSU-rRNA)/endonucleolytic cleavage to generate mature 3'-end of SSU-rRNA from (SSU-rRNA, 5.8S rRNA, LSU-rRNA)/cytoplasmic translation/rRNA processing/rRNA export from nucleus/translation/ribosome biogenesis	cytoplasm/ribosome/small ribosomal subunit/cytosolic small ribosomal subunit/ribonucleoprotein complex
1	YGR203W	YCH1		not mito			24.3753			0.0073	0.103	0					1.084	0	0	0.176	0.108482	0.586638	24	no_membrane_GO	phosphoprotein phosphatase activity/protein tyrosine phosphatase activity/thiosulfate sulfurtransferase activity/hydrolase activity/phosphatase activity	dephosphorylation	nucleus/cytoplasm
1	YOL090W	MSH2		not mito			23.3831			0.0118	0.332	0.006					2.348	1	-22	0.257	0.177582	0.153967	32	no_membrane_GO	Y-form DNA binding/heteroduplex DNA loop binding/DNA insertion or deletion binding/guanine/thymine mispair binding/single base insertion or deletion binding/nucleotide binding/four-way junction DNA binding/double-strand/single-strand DNA junction binding/DNA binding/ATP binding/ATP hydrolysis activity/mismatched DNA binding/ATP-dependent DNA damage sensor activity	meiotic mismatch repair/removal of nonhomologous ends/DNA metabolic process/DNA repair/mismatch repair/DNA recombination/meiotic gene conversion/mitotic recombination/DNA damage response/silent mating-type cassette heterochromatin formation/interstrand cross-link repair/replication fork arrest	nucleus/nuclear chromosome/MutSalpha complex/MutSbeta complex
1	YBL045C	COR1	1+2+6+3+4	mito	IM	B	54.4618			0.9956	0.744	0.996					6.792	5	-1	0.38	0.35309	0.3097	14	no_membrane_GO	ubiquinol-cytochrome-c reductase activity/metalloendopeptidase activity/metal ion binding	protein processing involved in protein targeting to mitochondrion/aerobic respiration/proton transmembrane transport	mitochondrion/mitochondrial inner membrane/mitochondrial respiratory chain complex III/membrane/respirasome
1	YDL244W	THI13		not mito			16.7111			0.0052	0.06	0.003					3.165	0	3	0.559	0.03484	0.201913	19	membrane	molecular_function/transferase activity/metal ion binding	thiamine biosynthetic process/thiamine diphosphate biosynthetic process	cellular_component
1	YKR093W	PTR2		not mito			15.7162			0.0067	0.093	0					4.142	1	-13	0.355	0.310271	0.161177	26	no_membrane_GO	transmembrane transporter activity/tripeptide transmembrane transporter activity/dipeptide transmembrane transporter activity/peptide transmembrane transporter activity	oligopeptide transport/protein transport/peptide transport/dipeptide transport/tripeptide transport/transmembrane transport/dipeptide import across plasma membrane	plasma membrane/fungal-type vacuole/membrane/cell periphery
1	YDR332W	IRC3	1+2+6+3+4	mito	Matrix/IM					0.996	0.739	0.664					6.646	5	14	0.222	0.312276	0.2688	30	no_membrane_GO	nucleotide binding/Y-form DNA binding/DNA binding/helicase activity/ATP binding/hydrolase activity/double-stranded DNA helicase activity/forked DNA-dependent helicase activity	mitochondrial translational elongation/mitochondrial DNA metabolic process/DNA duplex unwinding	mitochondrion/mitochondrial matrix
1	YOR031W	CRS5		not mito						0.0143	0.055	0					5.6	1	1	#N/A	0.142095	0.5	0	no_membrane_GO	copper ion binding/zinc ion binding/metal ion binding		cytoplasm
1	YLR106C	MDN1		not mito						0.006	0.137	0					5.355	0	-233	0.245	0.296148	0.208785	32	no_membrane_GO	nucleotide binding/ATP binding/ATP hydrolysis activity	protein-RNA complex remodeling/regulation of ribosomal subunit export from nucleus/ribosomal large subunit assembly/ribosomal large subunit export from nucleus/rRNA processing	nucleus/nucleoplasm/nucleolus/mitochondrion/preribosome, large subunit precursor
1	YHL020C	OPI1		not mito			20.7246			0.0071	0.076	0					0.617	0	-18	0.208	0.240034	0.586638	26	no_membrane_GO	DNA binding/transcription corepressor activity/phosphatidic acid binding	negative regulation of phospholipid biosynthetic process/negative regulation of transcription by RNA polymerase II/regulation of transcription by RNA polymerase II/lipid metabolic process/phospholipid biosynthetic process/endoplasmic reticulum unfolded protein response/positive regulation of transcription by RNA polymerase II	nucleus/endoplasmic reticulum/nuclear envelope/nucleoplasm/nuclear membrane/nuclear periphery
1	YAL024C	LTE1		not mito			18.2549			0.0075	0.11	0					2.935	0	-17	0.205	0.221468	0.586638	12	no_membrane_GO	guanyl-nucleotide exchange factor activity	asymmetric protein localization to new mitotic spindle pole body/cell cycle/small GTPase mediated signal transduction/Ras protein signal transduction/vesicle-mediated transport/positive regulation of exit from mitosis/positive regulation of GTPase activity/cell division	plasma membrane/cytoplasm/cellular bud
1	YKL157W	APE2	1+2+6+3+4	dual	Ambiguous					0.9958	0.888	0.868					9.462	6	3	0.168	NA	0.1664	32	no_membrane_GO	aminopeptidase activity/peptidase activity/metallopeptidase activity/zinc ion binding/hydrolase activity/peptide binding/metal ion binding/metalloaminopeptidase activity	proteolysis/peptide catabolic process	cytoplasm/extracellular region/nucleus/mitochondrion/cell wall-bounded periplasmic space/periplasmic space
1	YBR037C	SCO1	1+2+6+3+4	dual	IMS/IM		15.4121			0.9959	0.945	0.998					9.433	5	8	0.184	0.155103	0.062	32	membrane	copper ion binding/copper chaperone activity/metal ion binding	intracellular copper ion homeostasis/respiratory chain complex IV assembly/mitochondrial cytochrome c oxidase assembly/cellular response to oxidative stress/cell redox homeostasis	mitochondrion/mitochondrial inner membrane/membrane
1	YLR222C	UTP13		not mito			54.731			0.008	0.091	0					2.861	0	-27	0.259	0.242736	0.153967	32	no_membrane_GO	U3 snoRNA binding	endonucleolytic cleavage in ITS1 to separate SSU-rRNA from 5.8S rRNA and LSU-rRNA from tricistronic rRNA transcript (SSU-rRNA, 5.8S rRNA, LSU-rRNA)/maturation of SSU-rRNA from tricistronic rRNA transcript (SSU-rRNA, 5.8S rRNA, LSU-rRNA)/endonucleolytic cleavage to generate mature 5'-end of SSU-rRNA from (SSU-rRNA, 5.8S rRNA, LSU-rRNA)/endonucleolytic cleavage in 5'-ETS of tricistronic rRNA transc…	nucleolus/nucleus/90S preribosome/small-subunit processome/Pwp2p-containing subcomplex of 90S preribosome/ribonucleoprotein complex
1	YML078W	CPR3	1+2+6+3+4	mito	Matrix		13.3049			0.9957	0.819	0.996					10.654	6	3	0.373	0.04335	0.2782	29	no_membrane_GO	peptidyl-prolyl cis-trans isomerase activity/cyclosporin A binding/isomerase activity	protein peptidyl-prolyl isomerization/protein folding/apoptotic process	cytoplasm/mitochondrion/mitochondrial matrix
1	YER095W	RAD51		not mito			46.0502			0.0071	0.072	0					1.572	0	-20	0.274	0.0999743	0.0486001	30	membrane	single-stranded DNA binding/DNA binding/DNA strand exchange activity/nucleotide binding/double-stranded DNA binding/protein binding/ATP binding/ATP-dependent activity, acting on DNA/ATP-dependent DNA damage sensor activity	meiotic joint molecule formation/telomere maintenance via recombination/double-strand break repair via homologous recombination/DNA recombinase assembly/DNA metabolic process/DNA repair/nucleotide-excision repair/double-strand break repair/DNA recombination/mitotic recombination/DNA damage response/reciprocal meiotic recombination/heteroduplex formation/strand invasion/mitochondrial DNA repair/ch…	condensed nuclear chromosome/nuclear chromosome/nucleus/chromosome/mitochondrial matrix
1	YGR089W	NNF2		not mito			19.0724			0.008	0.201	0.004					1.606	0	10	0.227	0.340518	0.5	5	no_membrane_GO	molecular_function	biological_process	endoplasmic reticulum/endoplasmic reticulum membrane/membrane
1	YPR093C	ASR1		not mito			17.7824			0.0083	0.059	0.003					0.771	0	-10	0.235	0.419794	0.586638	7	no_membrane_GO	ubiquitin-protein transferase activity/zinc ion binding/metal ion binding
1	YDR073W	SNF11		not mito			26.1992			0.0091	0.056	0					1.541	0	1	0.161	0.44369	0.5	1	no_membrane_GO	molecular_function	positive regulation of transcription by RNA polymerase II	cytosol/nucleus/SWI/SNF complex
1	YPL030W	TRM44		not mito			14.9623			0.0091	0.115	0					3.94	0	7	0.235	0.394221	0.201913	31	no_membrane_GO	methyltransferase activity/tRNA (uracil) methyltransferase activity/transferase activity/tRNA (uracil-2'-O-)-methyltransferase activity		cytoplasm
1	YMR198W	CIK1		not mito			16.7401			0.0097	0.23	0.077					2.183	3	-8	0.229	0.423145	0.586638	2	no_membrane_GO	minus-end-directed microtubule motor activity/microtubule motor activity/microtubule binding	karyogamy involved in conjugation with cellular fusion/nuclear migration involved in conjugation with cellular fusion/meiotic cell cycle/regulation of mitotic spindle organization	nucleus/cytoplasm/spindle pole body/spindle/cytoskeleton/kinesin complex/microtubule
1	YPL119C	DBP1		not mito			18.9545			0.0099	0.115	0					4.636	0	7	0.206	0.256799	0.322522	28	membrane	nucleotide binding/nucleic acid binding/RNA binding/RNA helicase activity/single-stranded RNA binding/mRNA binding/translation initiation factor activity/helicase activity/ATP binding/hydrolase activity/ATP hydrolysis activity/DNA/RNA helicase activity		nucleus/cytoplasm
1	YNL032W	SIW14		not mito			19.9287			0.0032	0.073	0					1.64	1	-12	0.244	0.136701	0.468334	24	no_membrane_GO	inositol-5-diphosphate-1,2,3,4,6-pentakisphosphate diphosphatase activity/phosphoprotein phosphatase activity/protein tyrosine/serine/threonine phosphatase activity/diphosphoinositol-polyphosphate diphosphatase activity/hydrolase activity/phosphatase activity/inositol diphosphate tetrakisphosphate diphosphatase activity/inositol-1,5-bisdiphosphate-2,3,4,6-tetrakisphosphate 5-diphosphatase activit…	protein dephosphorylation/actin filament organization/dephosphorylation/diphosphoinositol polyphosphate metabolic process	cytoplasm/cytosol
1	YPL159C	PET20	1+2+6+3	mito	Matrix		15.999			0.9956	0.899	0.998					7.266	5	24	0.195	0.598221	0.5	1	no_membrane_GO	molecular_function		mitochondrial chromosome/mitochondrion
1	YOL135C	MED7		not mito		W	21.729	B	W	0.01	0.133	0					4.211	0	-1	0.204	0.362859	0.157284	26	no_membrane_GO	transcription coregulator activity/transcription coactivator activity	negative regulation of transcription by RNA polymerase II/regulation of transcription by RNA polymerase II/positive regulation of transcription by RNA polymerase II	nucleus/mediator complex/core mediator complex
1	YIL094C	LYS12	1+2+6+3+4	dual	Matrix	B	54.0182			0.995	0.775	0.999					5.776	5	2	0.378	0.0390412	0.2978	31	no_membrane_GO	magnesium ion binding/isocitrate dehydrogenase (NAD+) activity/oxidoreductase activity/oxidoreductase activity, acting on the CH-OH group of donors, NAD or NADP as acceptor/metal ion binding/homoisocitrate dehydrogenase activity/NAD binding	tricarboxylic acid cycle/isocitrate metabolic process/amino acid biosynthetic process/lysine biosynthetic process/lysine biosynthetic process via aminoadipic acid	mitochondrion
1	YJR156C	THI11		not mito			13.8817			0.0062	0.06	0.003					3.165	0	2	0.562	0.20021	0.201913	15	membrane	molecular_function/transferase activity/metal ion binding	thiamine biosynthetic process/thiamine diphosphate biosynthetic process	cellular_component
1	YIL156W	UBP7		not mito			17.2778			0.0064	0.085	0					1.571	0	2	0.221	0.15896	0.128103	14	membrane	cysteine-type endopeptidase activity/cysteine-type deubiquitinase activity/peptidase activity/cysteine-type peptidase activity/zinc ion binding/hydrolase activity	proteolysis/ubiquitin-dependent protein catabolic process/protein deubiquitination	nucleus/cytosol/cytoplasm/cellular anatomical entity
1	YGR252W	GCN5		not mito			19.5675			0.0088	0.063	0					1.167	2	-4	0.216	0.135611	0.206529	32	endomembrane system	transcription coregulator activity/histone acetyltransferase activity/histone H3 acetyltransferase activity/transferase activity/acyltransferase activity/acyltransferase activity, transferring groups other than amino-acyl groups/lysine-acetylated histone binding/peptide crotonyltransferase activity/histone crotonyltransferase activity	chromatin organization/chromatin remodeling/DNA-templated transcription/positive regulation of transcription elongation by RNA polymerase II/histone H3 acetylation/positive regulation of transcription by RNA polymerase II	cytosol/histone acetyltransferase complex/SAGA complex/chromosome, centromeric region/nucleus/SLIK (SAGA-like) complex/ADA complex
1	YDL084W	SUB2		not mito						0.0038	0.069	0					4.148	1	-15	0.423	0.160523	0.0716267	32	no_membrane_GO	nucleotide binding/nucleic acid binding/RNA binding/RNA helicase activity/helicase activity/ATP binding/hydrolase activity/ATP hydrolysis activity	mRNA splicing, via spliceosome/transcription-coupled nucleotide-excision repair/transcription elongation by RNA polymerase II/mRNA processing/mRNA export from nucleus/RNA splicing/mRNA 3'-end processing/subtelomeric heterochromatin formation/cellular nitrogen compound metabolic process/macromolecule metabolic process/primary metabolic process/mRNA transport	transcription export complex/chromosome, telomeric region/nucleus/spliceosomal complex/cytoplasm
1	YIR012W	SQT1		not mito			50.538			0.0079	0.066	0					2.706	0	-42	0.251	0.175331	0.586638	31	no_membrane_GO	unfolded protein binding	ribosomal large subunit assembly/ribosomal large subunit biogenesis	cytoplasm/cytosol
1	YDR503C	LPP1		not mito			14.227			0.0081	0.01	0.007					3.775	0	5	0.219	0.130672	0.5	13	endomembrane system	diacylglycerol diphosphate phosphatase activity/phosphatidate phosphatase activity/hydrolase activity	lipid metabolic process/phospholipid metabolic process	Golgi membrane/Golgi apparatus/membrane
1	YHL004W	MRP4	1+2+6+3+4	mito	Matrix/IM		28.7406			0.9954	0.941	0.994					7.064	8	3	0.268	0.194188	0.1664	30	no_membrane_GO	structural constituent of ribosome	translation/mitochondrial translation	mitochondrion/mitochondrial small ribosomal subunit/ribosome/small ribosomal subunit/ribonucleoprotein complex
1	YGR268C	HUA1		not mito			18.4321			0.013	0.055	0					5.231	1	10	0.191	0.092448	0.419605	6	endomembrane system	molecular_function	biological_process	cytoplasm
1	YER134C	MDP-1		not mito			29.8401			0.51	0.064	0.005					1.081	0	-1	0.223	0.124551	0.5	25	no_membrane_GO	protein tyrosine phosphatase activity, metal-dependent/acid phosphatase activity/phosphoprotein phosphatase activity/protein tyrosine phosphatase activity/hydrolase activity/phosphatase activity/metal ion binding	biological_process	nucleus/cytoplasm
1	YER056C	FCY2		not mito			17.3035			0.0075	0.068	0					4.678	0	-10	0.278	0.293272	0.5	24	membrane	nucleobase transmembrane transporter activity/cytidine transmembrane transporter activity/transmembrane transporter activity	cytosine transport/cytidine transport/transmembrane transport/purine-containing compound transmembrane transport	plasma membrane/fungal-type vacuole membrane/membrane/cell periphery
1	YLR018C	POM34		not mito			14.1559			0.0076	0.038	0					0.327	1	14	0.206	0.319977	0.586638	2	membrane	structural constituent of nuclear pore	protein import into nucleus/nucleocytoplasmic transport/nuclear pore organization/protein transport/spindle pole body duplication/mRNA transport	nucleus/nuclear outer membrane/nuclear pore/membrane/nuclear membrane/nuclear periphery/nuclear pore transmembrane ring
1	YEL027W	CUP5		not mito			39.5776			0.008	0.03	0					6.984	0	2	0.591	0	0.219149	31	no_membrane_GO	proton transmembrane transporter activity/proton-transporting ATPase activity, rotational mechanism	protein targeting to vacuole/monoatomic ion transport/intracellular copper ion homeostasis/intracellular iron ion homeostasis/endocytosis/vacuole organization/vacuolar acidification/proton transmembrane transport	vacuolar proton-transporting V-type ATPase, V0 domain/vacuole/vacuolar membrane/membrane/proton-transporting two-sector ATPase complex, proton-transporting domain/proton-transporting V-type ATPase, V0 domain
1	YHR092C	HXT4		not mito						0.0083	0.046	0					2.588	0	-2	0.574	0.138298	0.305815	26	membrane	carbohydrate:proton symporter activity/fructose transmembrane transporter activity/glucose transmembrane transporter activity/pentose transmembrane transporter activity/mannose transmembrane transporter activity/transmembrane transporter activity	carbohydrate transport/hexose transmembrane transport/pentose transmembrane transport/fructose transmembrane transport/mannose transmembrane transport/transmembrane transport/proton transmembrane transport/glucose transmembrane transport	plasma membrane/membrane/cell periphery
1	YAR027W	UIP3		not mito			19.9045			0.0086	0.045	0					3.682	0	-6	0.211	1.38222	0.5	1	endomembrane system	molecular_function	biological_process	fungal-type vacuole membrane/nucleus/nuclear envelope/plasma membrane/membrane/nuclear membrane
1	YNL080C	EOS1		not mito			15.3164			0.009	0.186	0.019					2.364	1	-8	0.215	0.134829	0.586638	6	no_membrane_GO	molecular_function	protein N-linked glycosylation/cellular response to oxidative stress	endoplasmic reticulum membrane/endoplasmic reticulum/membrane
1	YCR024C-A	PMP1		not mito						0.0065	0.026	0.007					5.807	2	5	0.695	0.00152194	0.5	2	no_membrane_GO	enzyme regulator activity	positive regulation of ATP-dependent activity/regulation of catalytic activity	plasma membrane/membrane
1	YDR178W	SDH4	1+2+6+3+4	mito	IMS/IM		23.4203			0.995	0.957	0.996					6.69	8	4	0.273	0.0345286	0.2019	32	no_membrane_GO	succinate dehydrogenase (ubiquinone) activity/heme binding/metal ion binding/quinone binding/ubiquinone binding	tricarboxylic acid cycle/mitochondrial electron transport, succinate to ubiquinone/cellular respiration	mitochondrion/mitochondrial envelope/mitochondrial inner membrane/mitochondrial respiratory chain complex II, succinate dehydrogenase complex (ubiquinone)/membrane/mitochondrial membrane
1	YLR304C	ACO1	1+2+6+3+4	dual	Matrix	B	19.8767			0.995	0.849	0.996					10.646	5	3	0.526	0.057013	0.0175	32	membrane	double-stranded DNA binding/single-stranded DNA binding/mRNA binding/aconitate hydratase activity/lyase activity/metal ion binding/citrate dehydratase activity/iron-sulfur cluster binding/4 iron, 4 sulfur cluster binding	mitochondrial genome maintenance/tricarboxylic acid cycle	mitochondrion/cytosol/cytoplasm/mitochondrial matrix/mitochondrial nucleoid
1	YOR313C	SPS4		not mito			15.4575			0.0086	0.147	0					0.774	2	14	0.194	0.249995	0.586638	5	no_membrane_GO	molecular_function		lipid droplet
1	YJL019W	MPS3		not mito						0.0087	0.098	0.005					2.126	0	-27	0.234	0.392337	0.586638	12	no_membrane_GO	nucleotide binding/molecular_function/ATP binding/protein-membrane adaptor activity	karyogamy/nuclear migration involved in conjugation with cellular fusion/cell cycle/mitotic sister chromatid cohesion/homologous chromosome pairing at meiosis/spindle pole body duplication/subtelomeric heterochromatin formation/establishment of mitotic sister chromatid cohesion/telomere tethering at nuclear periphery/meiotic telomere clustering	nuclear envelope/chromosome, telomeric region/nucleus/nuclear inner membrane/chromosome/cytoplasm/spindle pole body/half bridge of spindle pole body/cytoskeleton/membrane/nuclear periphery/meiotic nuclear membrane microtubule tethering complex
1	YOR115C	TRS33		not mito			19.5143			0.0097	0.474	0					2.174	2	-5	0.217	0.134968	0.586638	30	no_membrane_GO	molecular_function		cis-Golgi network/trans-Golgi network/phagophore assembly site/endoplasmic reticulum/Golgi apparatus/cytosol/TRAPP complex/TRAPPI protein complex/TRAPPII protein complex/TRAPPIII protein complex
1	YLR274W	MCM5		not mito			14.5578			0.0116	0.067	0					1.894	0	-15	0.269	0.0566727	0.239883	32	no_membrane_GO	single-stranded DNA helicase activity/single-stranded DNA binding/3'-5' DNA helicase activity/nucleotide binding/DNA binding/chromatin binding/DNA replication origin binding/helicase activity/ATP binding/zinc ion binding/hydrolase activity/ATP hydrolysis activity	double-strand break repair via break-induced replication/DNA replication/pre-replicative complex assembly involved in nuclear cell cycle DNA replication/DNA unwinding involved in DNA replication/DNA replication initiation/transcription elongation by RNA polymerase II/cell cycle/regulation of DNA-templated DNA replication initiation/heterochromatin formation/subtelomeric heterochromatin formation/…	nucleus/chromosome, telomeric region/nuclear pre-replicative complex/cytoplasm/DNA replication preinitiation complex/replication fork protection complex/MCM complex/CMG complex
1	YGL039W			not mito						0.0126	0.063	0					2.074	0	-5	0.258	0.631183	0.5	26	no_membrane_GO	aldehyde dehydrogenase (NAD+) activity/carbonyl reductase (NADPH) activity/oxidoreductase activity/oxidoreductase activity, acting on CH-OH group of donors/oxidoreductase activity, acting on the CH-OH group of donors, NAD or NADP as acceptor	cellular aromatic compound metabolic process/cellular ketone metabolic process/response to furfural	cytoplasm
1	YDR169C	STB3		not mito			23.7588			0.0082	0.179	0					2.522	0	-1	0.183	0.548033	0.586638	6	endomembrane system	DNA-binding transcription activator activity, RNA polymerase II-specific/transcription cis-regulatory region binding/sequence-specific DNA binding	positive regulation of transcription from RNA polymerase II promoter by glucose	nucleus/cytoplasm
1	YGR224W	AZR1		not mito			15.5211			0.0086	0.064	0					0.426	1	12	0.23	0.304192	0.5	21	no_membrane_GO	transmembrane transporter activity/azole transmembrane transporter activity	azole transmembrane transport/transmembrane transport	plasma membrane/membrane/cell periphery
1	YER069W	ARG5,6	1+2+6+3+4	mito	Matrix/IM	B	60.491			0.9942	0.878	0.996					7.571	5	5	0.263	0.170998	0.3036	29	no_membrane_GO	nucleotide binding/catalytic activity/N-acetyl-gamma-glutamyl-phosphate reductase activity/acetylglutamate kinase activity/ATP binding/kinase activity/oxidoreductase activity/oxidoreductase activity, acting on the aldehyde or oxo group of donors, NAD or NADP as acceptor/transferase activity/protein dimerization activity/NAD binding/NADP+ binding	regulation of DNA-templated transcription/arginine biosynthetic process/ornithine biosynthetic process/metabolic process/amino acid biosynthetic process/phosphorylation/alpha-amino acid metabolic process	mitochondrial matrix/cytoplasm/mitochondrion
1	YMR197C	VTI1		not mito			13.3704			0.0098	0.079	0					4.889	0	-1	0.229	0.0934961	0.161177	32	no_membrane_GO	SNARE binding/SNAP receptor activity	intracellular protein transport/intra-Golgi vesicle-mediated transport/Golgi to vacuole transport/vesicle fusion/organelle organization/protein transport/vesicle-mediated transport/macroautophagy/vacuole fusion, non-autophagic/retrograde transport, endosome to Golgi/vesicle fusion with Golgi apparatus	endoplasmic reticulum membrane/Golgi apparatus/ER to Golgi transport vesicle membrane/late endosome membrane/Golgi membrane/fungal-type vacuole membrane/cytoplasm/cytosol/endomembrane system/membrane/SNARE complex/intracellular membrane-bounded organelle
1	YKR039W	GAP1		not mito			13.516			0.01	0.111	0					3.608	0	5	0.334	0.560684	0.586638	30	no_membrane_GO	beta-alanine transmembrane transporter activity/amino acid transmembrane transporter activity/L-proline transmembrane transporter activity/polyamine transmembrane transporter activity/transmembrane transporter activity	beta-alanine transport/amino acid transmembrane transport/amino acid transport/phenylalanine transport/polyamine transport/proline transmembrane transport/transmembrane transport/organic substance transport/nitrogen compound transport/polyamine transmembrane transport	fungal-type vacuole lumen/endosome/multivesicular body/endoplasmic reticulum/endoplasmic reticulum membrane/plasma membrane/membrane/COPII-coated ER to Golgi transport vesicle
1	YIL101C	XBP1		not mito						0.034	0.053	0					3.08	1	19	0.245	0.555284	0.367622	12	no_membrane_GO	DNA-binding transcription factor activity, RNA polymerase II-specific/DNA binding/DNA-binding transcription factor activity/sequence-specific DNA binding	negative regulation of transcription by RNA polymerase II/positive regulation of transcription involved in G1/S transition of mitotic cell cycle	nucleus/cytoplasm/MBF transcription complex/SBF transcription complex
1	YOR117W	RPT5		not mito						0.0055	0.064	0					2.707	0	-16	0.291	0.0196973	0	32	no_membrane_GO	nucleotide binding/ATP binding/ATP hydrolysis activity/proteasome-activating activity		proteasome complex/nucleus/cytoplasm/proteasome regulatory particle, base subcomplex
1	YBR024W	SCO2	1+2+6+3+4	dual	IMS/IM		16.4072			0.9949	0.873	0.996					9.611	5	3	0.237	0.160435	0.3801	28	no_membrane_GO	copper ion binding/copper chaperone activity/metal ion binding	intracellular copper ion homeostasis/respiratory chain complex IV assembly/mitochondrial cytochrome c oxidase assembly/cellular response to oxidative stress/cell redox homeostasis	mitochondrion/mitochondrial inner membrane/membrane/mitochondrial membrane
1	YKL088W	CAB3		not mito			12.3231			0.0087	0.101	0					1.692	0	-33	0.219	0.239634	0.129291	31	no_membrane_GO	phosphopantothenoylcysteine decarboxylase activity/catalytic activity/FMN binding	coenzyme A biosynthetic process	cytoplasm/phosphopantothenoylcysteine decarboxylase complex/CoA-synthesizing protein complex
1	YDL120W	YFH1	1+2+6+3+4	mito	Matrix/IM		22.2311			0.9949	0.893	0.996					10.941	5	-5	0.213	0.0434084	0.5	31	endomembrane system	ferroxidase activity/ferrous iron binding/ferric iron binding/oxidoreductase activity/iron chaperone activity/2 iron, 2 sulfur cluster binding	glutathione metabolic process/heme biosynthetic process/monoatomic ion transport/intracellular iron ion homeostasis/iron-sulfur cluster assembly/iron incorporation into metallo-sulfur cluster/iron ion transmembrane transport	mitochondrion/mitochondrial matrix
1	YPL084W	BRO1		not mito			30.5255			0.0088	0.064	0.037					1.209	1	-23	0.209	0.281614	0.102724	27	endomembrane system	deubiquitinase activator activity/protein binding		endosome/cytoplasm/cytosol/endosome membrane
1	YNL099C	OCA1		not mito			19.6526			0.0081	0.099	0					4.827	1	-27	0.292	0.0665082	0.586638	12	membrane	molecular_function/phosphoprotein phosphatase activity/protein tyrosine phosphatase activity/protein tyrosine/serine/threonine phosphatase activity/hydrolase activity/phosphatase activity	protein dephosphorylation/cellular response to oxidative stress	cytoplasm
1	YEL009C	GCN4		not mito			19.6127			0.0084	0.121	0					2.094	0	-10	0.294	0.39172	0.586638	24	no_membrane_GO	RNA polymerase II cis-regulatory region sequence-specific DNA binding/DNA-binding transcription factor activity, RNA polymerase II-specific/DNA-binding transcription activator activity, RNA polymerase II-specific/DNA binding/chromatin binding/DNA-binding transcription factor activity/sequence-specific DNA binding/RNA polymerase II-specific DNA-binding transcription factor binding	negative regulation of transcription by RNA polymerase II/negative regulation of ribosomal protein gene transcription by RNA polymerase II/nitrogen catabolite activation of transcription from RNA polymerase II promoter/regulation of DNA-templated transcription/amino acid biosynthetic process/positive regulation of RNA polymerase II transcription preinitiation complex assembly/positive regulation …	nucleus/transcription regulator complex
1	YOL087C	DUF1		not mito			21.2834			0.0127	0.051	0					1.838	0	-13	0.219	0.262735	0.5	12	endomembrane system	ubiquitin binding	double-strand break repair via homologous recombination/biological_process	cytoplasm
1	YNL175C	NOP13		not mito			39.2532			0.0085	0.064	0					1.887	0	15	0.303	0.141449	0.201913	26	no_membrane_GO	nucleic acid binding/RNA binding	biological_process	nucleolus/nucleus/preribosome
1	YPL255W	BBP1		not mito			18.511			0.0092	0.048	0					4.409	0	-5	0.195	0.35347	0.586638	2	no_membrane_GO	structural molecule activity		cytoplasm/spindle pole body/central plaque of spindle pole body/cytoskeleton
1	YGR214W	RPS0A		not mito		B	16.3634			0.0117	0.084	0					3.098	0	-18	0.187	NA	0.5	31	no_membrane_GO	structural constituent of ribosome	ribosomal small subunit assembly/endonucleolytic cleavage in ITS1 to separate SSU-rRNA from 5.8S rRNA and LSU-rRNA from tricistronic rRNA transcript (SSU-rRNA, 5.8S rRNA, LSU-rRNA)/endonucleolytic cleavage to generate mature 3'-end of SSU-rRNA from (SSU-rRNA, 5.8S rRNA, LSU-rRNA)/cytoplasmic translation/rRNA processing/rRNA export from nucleus/translation/ribosome biogenesis	cytoplasmic stress granule/cytoplasm/ribosome/small ribosomal subunit/cytosolic small ribosomal subunit/90S preribosome/ribonucleoprotein complex
1	YJL100W	LSB6		not mito			14.1574			0.017	0.074	0					3.647	0	-8	0.214	0.285706	0.201913	25	no_membrane_GO	nucleotide binding/1-phosphatidylinositol 4-kinase activity/ATP binding/kinase activity/transferase activity/phosphotransferase activity, alcohol group as acceptor/metal ion binding	Golgi organization/endosome organization/phosphorylation/phosphatidylinositol phosphate biosynthetic process	fungal-type vacuole membrane/endosome/trans-Golgi network/plasma membrane/cytoplasm/vacuole/vacuolar membrane/membrane
1	YMR173W	DDR48		not mito			13.176			0.0082	0.096	0					4.845	0	-26	0.361	0.071149	0.303197	16	no_membrane_GO	GTPase activity/ATP hydrolysis activity	DNA repair	cytoplasm/cytosol
1	YGL115W	SNF4		not mito			16.1693			0.0089	0.07	0					2.895	1	-5	0.253	0.0675197	0.229948	32	no_membrane_GO	AMP-activated protein kinase activity/nucleotide binding/ATP binding/AMP binding/protein kinase regulator activity/protein kinase binding/protein serine/threonine kinase activator activity	carbohydrate metabolic process/regulation of transcription by RNA polymerase II/protein phosphorylation/autophagy/peroxisome organization/positive regulation of gluconeogenesis/regulation of catalytic activity	nucleus/cytoplasm/nuclear envelope lumen/cytosol/plasma membrane/nucleotide-activated protein kinase complex
1	YMR014W	BUD22		not mito			32.8325			0.0074	0.06	0					2.985	0	9	0.225	0.943222	0.201913	29	endomembrane system	molecular_function	maturation of SSU-rRNA/ribosomal small subunit biogenesis	nucleus/nucleolus/90S preribosome
1	YHR211W	FLO5		not mito						0.009	0.016	0					6.206	2	-55	0.284	0.340727	0.201913	23	no_membrane_GO	mannose binding	flocculation/cell-substrate adhesion	extracellular region/fungal-type cell wall/membrane/cell periphery/side of membrane
1	YKR072C	SIS2		not mito			31.2853			0.0096	0.19	0					2.316	1	-40	0.267	0.151457	0.5	13	no_membrane_GO	protein serine/threonine phosphatase inhibitor activity/phosphopantothenoylcysteine decarboxylase activity/catalytic activity/protein phosphatase inhibitor activity/FMN binding	regulation of mitotic cell cycle/response to salt stress/coenzyme A biosynthetic process	chromatin/nucleus/cytoplasm/phosphopantothenoylcysteine decarboxylase complex/CoA-synthesizing protein complex
1	YMR270C	RRN9		not mito			17.5774			0.0093	0.064	0					3.3	0	-16	0.257	0.279234	0.586638	2	no_membrane_GO	RNA polymerase I general transcription initiation factor activity/TBP-class protein binding	nucleolar large rRNA transcription by RNA polymerase I	RNA polymerase I upstream activating factor complex/nucleus/nucleolus
1	YLR163C	MAS1	1+2+6+3+4	mito	Matrix					0.9947	0.884	0.998					9.552	7	-2	0.21	0.167614	0.0175	32	membrane	metalloendopeptidase activity/peptidase activity/metallopeptidase activity/zinc ion binding/hydrolase activity/metal ion binding	proteolysis/protein processing involved in protein targeting to mitochondrion	mitochondrion/mitochondrial matrix/mitochondrial processing peptidase complex
1	YGL263W	COS12		not mito			14.82			0.0106	0.039	0.005					4.568	0	5	0.259	0.693612	0.5	1	no_membrane_GO	molecular_function	protein transport to vacuole involved in ubiquitin-dependent protein catabolic process via the multivesicular body sorting pathway	fungal-type vacuole/endosome/membrane
1	YNL128W	TEP1		not mito			14.6184			0.0115	0.061	0					2.302	1	-3	0.231	0.2601	0.275916	25	no_membrane_GO	molecular_function/protein tyrosine phosphatase activity/protein tyrosine/serine/threonine phosphatase activity/phosphatidylinositol-3,4,5-trisphosphate 3-phosphatase activity/hydrolase activity/phosphatase activity	protein dephosphorylation/phosphatidylinositol 3-kinase signaling/dephosphorylation/ascospore wall assembly/phosphatidylinositol dephosphorylation/cell motility/regulation of protein kinase B signaling	nucleus/cytosol/plasma membrane/cell projection/cytoplasm
1	YMR218C	TRS130		not mito			17.3858			0.0084	0.073	0					3.595	0	-16	0.229	0.311002	0.586638	29	no_membrane_GO	guanyl-nucleotide exchange factor activity	intra-Golgi vesicle-mediated transport/autophagy/macroautophagy/cytoplasm to vacuole transport by the Cvt pathway/early endosome to Golgi transport/Golgi vesicle transport	early endosome/Golgi apparatus/trans-Golgi network/cytosol/TRAPPII protein complex
1	YPR105C	COG4		not mito			17.3507			0.0086	0.085	0.007					2.65	0	-15	0.222	0.433209	0.16265	31	no_membrane_GO	molecular_function
1	YOR330C	MIP1	1+2+6+3+4	mito	Matrix/IM		18.361			0.9946	0.912	0.967					7.992	2	28	0.214	0.240323	0.1143	31	membrane	DNA binding/DNA-directed DNA polymerase activity/3'-5' exonuclease activity/transferase activity/nucleotidyltransferase activity		mitochondrion/gamma DNA polymerase complex/intracellular membrane-bounded organelle
1	YHR038W	RRF1	1+2+6+3+4	mito	Matrix/IM		22.0715			0.9945	0.911	0.996					10.003	4	17	0.223	0.264628	0.3429	28	membrane	translation release factor activity/ribosomal large subunit binding	translation/translational termination/mitochondrial translation	mitochondrion
1	YPL165C	SET6		not mito			13.4834			0.018	0.079	0.008					1.608	0	2	0.239	0.267192	0.586638	7	no_membrane_GO	methyltransferase activity/zinc ion binding/transferase activity		nucleus/cellular_component
1	YLR016C	PML1		not mito			17.0147			0.0064	0.199	0.041					1.568	7	-9	0.238	0.476547	0.586638	24	no_membrane_GO	molecular_function/mRNA binding	mRNA splicing, via spliceosome/mRNA processing/mRNA export from nucleus/RNA splicing/maintenance of RNA location	nucleus/cytoplasm/RES complex
1	YEL017C-A	PMP2		not mito		B	122.711			0.0128	0.02	0					5.67	0	5	0.576	0.0114386	0.32119	2	no_membrane_GO	enzyme regulator activity	positive regulation of ATP-dependent activity/regulation of catalytic activity	fungal-type vacuole membrane/plasma membrane/membrane/cell periphery
1	YDL027C	MRX9	1+2+6+3+4	mito	Matrix/IM		14.0657			0.9944	0.516	0.309					9.688	3	30	0.204	0.529447	0.5	1	no_membrane_GO	molecular_function	biological_process	mitochondrial inner membrane/mitochondrion/endoplasmic reticulum/membrane/mitochondrial membrane
1	YBL088C	TEL1		not mito			14.5891			0.0121	0.057	0					0.815	0	-12	0.214	0.362629	0.419605	31	membrane	protein serine/threonine kinase activity/nucleotide binding/protein kinase activity/ATP binding/kinase activity/transferase activity/phosphotransferase activity, alcohol group as acceptor/telomeric DNA binding/protein serine kinase activity	DNA damage checkpoint signaling/telomere maintenance/DNA repair/double-strand break repair/chromatin organization/protein phosphorylation/DNA damage response/phosphorylation/signal transduction in response to DNA damage/cellular response to stimulus/negative regulation of TORC1 signaling	nucleus/chromosome, telomeric region/chromosome/mitochondrion/intracellular membrane-bounded organelle
1	YLR268W	SEC22		not mito			20.5267			0.0064	0.094	0					1.523	2	0	0.301	0.042192	0.148932	31	no_membrane_GO	SNAP receptor activity	endoplasmic reticulum to Golgi vesicle-mediated transport/retrograde vesicle-mediated transport, Golgi to endoplasmic reticulum/vesicle fusion/protein transport/vesicle-mediated transport/vesicle fusion with Golgi apparatus	Golgi membrane/endoplasmic reticulum membrane/endoplasmic reticulum-Golgi intermediate compartment/ER to Golgi transport vesicle membrane/endoplasmic reticulum/Golgi apparatus/endomembrane system/membrane/SNARE complex
1	YPR145W	ASN1		not mito			359.561			0.0089	0.449	0.146					0.673	2	-15	0.419	0.0630036	0.0494745	27	no_membrane_GO	nucleotide binding/asparagine synthase (glutamine-hydrolyzing) activity/ATP binding/ligase activity
1	YGR101W	PCP1	1+2+6+3+4	mito	Matrix/IM		15.6361			0.9931	0.924	0.99					9.823	4	24	0.188	0.764413	0	31	no_membrane_GO	serine-type endopeptidase activity/peptidase activity/serine-type peptidase activity/hydrolase activity	signal peptide processing/proteolysis/regulation of mitochondrion organization	mitochondrion/mitochondrial inner membrane/membrane
1	YDR364C	CDC40		not mito						0.0107	0.072	0					2.563	0	-3	0.24	0.229283	0.128103	32	no_membrane_GO	second spliceosomal transesterification activity/mRNA binding	mRNA branch site recognition/generation of catalytic spliceosome for second transesterification step/mRNA 3'-splice site recognition/mRNA splicing, via spliceosome/mRNA processing/RNA splicing	nuclear periphery/nucleus/spliceosomal complex/catalytic step 2 spliceosome
1	YIL051C	MMF1	1+2+6+3+4	dual	Matrix	B	14.6374			0.994	0.909	0.993					9.464	5	4	0.398	0.0581316	0.2019	32	no_membrane_GO	molecular_function/deaminase activity	isoleucine biosynthetic process/mitochondrial translation/organonitrogen compound catabolic process	mitochondrion/cytosol/mitochondrial matrix
1	YMR088C	VBA1		not mito			13.3191			0.0084	0.055	0					3.969	0	10	0.199	0.115734	0.586638	25	membrane	basic amino acid transmembrane transporter activity/transmembrane transporter activity	amino acid transport/basic amino acid transport/transmembrane transport/basic amino acid transmembrane transport	fungal-type vacuole membrane/vacuole/vacuolar membrane/membrane
1	YOL067C	RTG1		not mito			18.2637			0.009	0.106	0					2.071	0	-1	0.2	0.2822	0.586638	12	no_membrane_GO	DNA-binding transcription factor activity, RNA polymerase II-specific/DNA binding/protein dimerization activity	mitochondria-nucleus signaling pathway/positive regulation of transcription by RNA polymerase II/cellular response to oleic acid	nucleus/cytoplasm
1	YKR025W	RPC37		not mito			27.6213			0.0094	0.068	0					3.135	0	-33	0.234	0.158897	0.586638	17	no_membrane_GO	RNA polymerase III activity	DNA-templated transcription/tRNA transcription by RNA polymerase III	DNA-directed RNA polymerase complex/nucleus/RNA polymerase III complex
1	YER067W	RGI1		not mito			76.8034			0.0123	0.066	0					3.179	2	-10	0.28	0.101268	0.5	6	no_membrane_GO	molecular_function	energy reserve metabolic process	nucleus/cytoplasm/plasma membrane/membrane/cell periphery
1	YMR304W	UBP15		not mito			25.476			0.0133	0.075	0					2.907	0	-65	0.241	0.411403	0.128103	32	endomembrane system	cysteine-type deubiquitinase activity/cysteine-type endopeptidase activity/peptidase activity/cysteine-type peptidase activity/hydrolase activity	protein deubiquitination/poly(A)+ mRNA export from nucleus/proteolysis/ubiquitin-dependent protein catabolic process/free ubiquitin chain depolymerization/regulation of protein stability	nucleus/cytosol/cytoplasm/peroxisome/endoplasmic reticulum
1	YBR127C	VMA2		not mito		B	132.402			0.0308	0.087	0					4.055	0	-21	0.437	0.0332083	0	32	membrane	nucleotide binding/ATP binding/proton-transporting ATPase activity, rotational mechanism	pexophagy/monoatomic ion transport/intracellular calcium ion homeostasis/vacuolar acidification/ATP metabolic process/transmembrane transport/proton transmembrane transport/proteasome storage granule assembly	cytoplasmic stress granule/membrane raft/fungal-type vacuole membrane/vacuolar proton-transporting V-type ATPase, V1 domain/cytoplasm/vacuole/vacuolar membrane/membrane/proton-transporting V-type ATPase, V1 domain/vacuole-mitochondrion membrane contact site
1	YGR263C	SAY1		not mito			16.8649			0.0088	0.071	0					3.046	0	0	0.249	0.454907	0.468334	20	no_membrane_GO	hydrolase activity/steryl deacetylase activity	response to toxic substance/sterol metabolic process	endoplasmic reticulum/endoplasmic reticulum lumen/endoplasmic reticulum membrane/lipid droplet/membrane/cell periphery
1	YFR025C	HIS2		not mito			24.3964			0.0053	0.114	0					2.574	4	-14	0.245	0.393494	0.201913	24	endomembrane system	catalytic activity/histidinol-phosphatase activity/hydrolase activity	histidine biosynthetic process/amino acid biosynthetic process	cytoplasm
1	YMR199W	CLN1		not mito			15.9717			0.0083	0.049	0					3.65	1	-12	0.261	0.0980985	0.586638	8	endomembrane system	cyclin-dependent protein serine/threonine kinase regulator activity	regulation of cyclin-dependent protein serine/threonine kinase activity/regulation of protein phosphorylation/cell cycle/traversing start control point of mitotic cell cycle/mitotic cell cycle phase transition/cell division/regulation of G1/S transition of mitotic cell cycle	nucleus/cytoplasm/spindle pole body/cyclin-dependent protein kinase holoenzyme complex
1	YBR249C	ARO4		not mito		B	19.0464	B	B	0.0182	0.05	0					4.855	0	-2	0.567	0.0869817	0.201913	25	no_membrane_GO	3-deoxy-7-phosphoheptulonate synthase activity/transferase activity	amino acid biosynthetic process/biosynthetic process/aromatic amino acid family biosynthetic process/chorismate biosynthetic process	cytoplasm/nucleus
	YNL295W		2+6+4	mito			14.8692			0.9942	0.835	0.909					11.897	0	35	0.189	0.255786		2		molecular_function	mitochondrial nucleoid organization/regulation of mitochondrial DNA metabolic process	mitochondrial chromosome/mitochondrion/mitochondrial matrix
1	YDR070C	FMP16	1+2+6+3	dual	Matrix/IM	B	52.6313			0.9939	0.927	0.928					11.98	7	5	0.342	0.10311	0.5	1	no_membrane_GO	molecular_function	biological_process	mitochondrion
1	YJL153C	INO1		not mito		B	52.61	B	B	0.0178	0.059	0					2.441	0	-9	0.272	0.147448	0.317487	28	endomembrane system	inositol-3-phosphate synthase activity/isomerase activity	inositol biosynthetic process/lipid metabolic process/phospholipid biosynthetic process	cytoplasm
1	YNL216W	RAP1		not mito			27.9915			0.0102	0.058	0					5.679	0	-46	0.218	0.133661	0.586638	6	no_membrane_GO	cis-regulatory region sequence-specific DNA binding/DNA-binding transcription factor activity, RNA polymerase II-specific/telomeric G-quadruplex DNA binding/TFIID-class transcription factor complex binding/DNA binding/DNA-binding transcription factor activity/DNA binding, bending/TBP-class protein binding/nucleosomal DNA binding/telomeric DNA binding/histone binding/sequence-specific DNA binding/…	positive regulation of transcription by RNA polymerase II/negative regulation of transcription by RNA polymerase II/telomere maintenance/regulation of DNA-templated transcription/telomere maintenance via telomere lengthening/silent mating-type cassette heterochromatin formation/subtelomeric heterochromatin formation/protection from non-homologous end joining at telomere/establishment of protein l…	chromosome, telomeric region/cytosol/nuclear chromosome/nucleus/chromosome/shelterin complex
1	YKL195W	MIA40	1+2+6+3+4	mito	IMS/IM		14.2308			0.9938	0.932	0.996					8.983	9	-45	0.264	0.406585	0.399	30	endomembrane system	protein disulfide isomerase activity/protein-disulfide reductase activity/oxidoreductase activity/thiol oxidase activity/2 iron, 2 sulfur cluster binding	protein import into mitochondrial intermembrane space/protein folding/protein transport/protein maturation by protein folding	mitochondrial intermembrane space/mitochondrion/mitochondrial inner membrane/membrane
1	YPL252C	YAH1	1+2+6+3+4	mito	Matrix					0.9938	0.963	0.984					9.299	6	-6	0.212	0.32544	0.1501	31	no_membrane_GO	electron transfer activity/oxidoreductase activity, acting on NAD(P)H, heme protein as acceptor/metal ion binding/iron-sulfur cluster binding/2 iron, 2 sulfur cluster binding		mitochondrion/mitochondrial matrix
1	YDR051C	DET1		not mito			24.0441			0.0099	0.093	0.003					2.91	0	-1	0.223	0.0242362	0.327684	20	no_membrane_GO	catalytic activity/acid phosphatase activity/hydrolase activity/phosphatase activity	lipid transport/intracellular sterol transport	nucleus/cytoplasm
1	YKL095W	YJU2		not mito			19.2283			0.01	0.104	0.007					3.837	0	13	0.228	0.16868	0.586638	27	no_membrane_GO	first spliceosomal transesterification activity/metal ion binding	generation of catalytic spliceosome for first transesterification step/generation of catalytic spliceosome for second transesterification step/mRNA splicing, via spliceosome/mRNA processing/RNA splicing	nucleus/spliceosomal complex/U2-type catalytic step 1 spliceosome/U2-type catalytic step 2 spliceosome
1	YJR063W	RPA12		not mito						0.0101	0.049	0					0.915	0	2	0.279	0.0154595	0.201913	30	no_membrane_GO	RNA polymerase I activity/nucleic acid binding/DNA-directed 5'-3' RNA polymerase activity/zinc ion binding/metal ion binding/RNA polymerase II-specific DNA-binding transcription factor binding	negative regulation of transcription by RNA polymerase II/DNA-templated transcription/transcription by RNA polymerase I/termination of RNA polymerase I transcription/ribosome biogenesis/nucleolar large rRNA transcription by RNA polymerase I	DNA-directed RNA polymerase complex/nucleus/nucleolus/RNA polymerase I complex/transferase complex
1	YDR298C	ATP5	1+2+6+3+4	dual	IM	B	21.1386			0.9924	0.826	0.999					9.734	5	9	0.263	0.0766056	0	31	no_membrane_GO	proton-transporting ATP synthase activity, rotational mechanism	ATP biosynthetic process/monoatomic ion transport/proton motive force-driven ATP synthesis/proton motive force-driven mitochondrial ATP synthesis/proton transmembrane transport	mitochondrial proton-transporting ATP synthase, stator stalk/mitochondrion/mitochondrial inner membrane/membrane/proton-transporting ATP synthase complex, catalytic core F(1)/cellular anatomical entity
1	YPL099C	FMP14	1+2+6+3+4	mito	IMS/IM		13.7524			0.9937	0.967	0.995					9.818	8	6	0.222	0.63022	0.5	1	endomembrane system	molecular_function		mitochondrion/mitochondrial inner membrane/membrane/INA complex
1	YDR460W	TFB3		not mito			19.9776			0.0106	0.064	0.004					2.995	0	-4	0.238	0.0754577	0.016964	31	endomembrane system	RNA polymerase II complex binding/zinc ion binding/metal ion binding/cyclin-dependent protein serine/threonine kinase activator activity	regulation of cyclin-dependent protein serine/threonine kinase activity/DNA repair/nucleotide-excision repair/regulation of transcription by RNA polymerase II/transcription by RNA polymerase II/positive regulation of cyclin-dependent protein serine/threonine kinase activity	nucleus/transcription factor TFIIH holo complex/transcription factor TFIIK complex
1	YDR153C	ENT5		not mito						0.0091	0.196	0.032					7.992	0	-4	0.24	0.175214	0.586638	8	no_membrane_GO	clathrin binding/phospholipid binding/lipid binding/phosphatidylinositol-3,5-bisphosphate binding	Golgi to endosome transport/endocytosis/protein transport/late endosome to vacuole transport via multivesicular body sorting pathway/early endosome to Golgi transport/localization	endosome/plasma membrane/cytoplasm/cytosol/endosome membrane/membrane/clathrin vesicle coat
1	YGL006W	PMC1		not mito			19.7095			0.0092	0.059	0					3.878	1	0	0.251	0.273078	0.200199	32	membrane	nucleotide binding/P-type calcium transporter activity/ATP binding/P-type ion transporter activity/ATP hydrolysis activity/ATPase-coupled monoatomic cation transmembrane transporter activity/inorganic cation transmembrane transporter activity/metal ion binding	monoatomic ion transport/calcium ion transport/intracellular calcium ion homeostasis/transmembrane transport/calcium ion transmembrane transport/inorganic cation transmembrane transport	intracellular membrane-bounded organelle/fungal-type vacuole membrane/vacuole/vacuolar membrane/membrane/cellular anatomical entity
1	YDR418W	RPL12B		not mito		B	14.7791			0.019	0.099	0.003					2.632	1	6	0.769	0.00398724	0.5	26	no_membrane_GO	RNA binding/structural constituent of ribosome/large ribosomal subunit rRNA binding	ribosomal large subunit assembly/cytoplasmic translation/translation	cytoplasm/ribosome/cytosolic large ribosomal subunit/ribonucleoprotein complex
1	YLR205C	HMX1		not mito			16.4469			0.0103	0.075	0					4.566	0	1	0.23	0.230501	0.309717	19	no_membrane_GO	heme oxygenase (decyclizing) activity/metal ion binding	heme oxidation/intracellular iron ion homeostasis/response to oxidative stress/heme catabolic process	nuclear outer membrane/endoplasmic reticulum/endoplasmic reticulum membrane/membrane
1	YDR464W	SPP41		not mito			18.3878			0.0187	0.06	0					3.288	0	18	0.232	0.383981	0.586638	6	no_membrane_GO	molecular_function	negative regulation of gene expression	cytosol/nucleus
1	YGR095C	RRP46		not mito			34.4596			0.0287	0.079	0					2.676	0	-11	0.244	0.109593	0.260711	32	membrane	molecular_function/RNA binding	exonucleolytic trimming to generate mature 3'-end of 5.8S rRNA from tricistronic rRNA transcript (SSU-rRNA, 5.8S rRNA, LSU-rRNA)/rRNA processing/rRNA catabolic process/nuclear-transcribed mRNA catabolic process, exonucleolytic, 3'-5'/U4 snRNA 3'-end processing/nuclear-transcribed mRNA catabolic process, 3'-5' exonucleolytic nonsense-mediated decay/nuclear-transcribed mRNA catabolic process, non-s…	nucleolus/nuclear exosome (RNase complex)/cytoplasmic exosome (RNase complex)/exosome (RNase complex)/nucleus/cytoplasm
1	YDR082W	STN1		not mito			15.9336			0.0097	0.049	0.008					5.454	0	-13	0.21	0.301534	0.468334	12	no_membrane_GO	single-stranded telomeric DNA binding/translation elongation factor binding	telomere capping/negative regulation of telomere maintenance via telomerase	chromosome, telomeric region/chromosome/CST complex
1	YOR090C	PTC5	1+2+6+3+4	dual	IMS/IM		14.7889			0.9937	0.559	0.858					6.716	6	5	0.226	0.145795	0.0412	32	no_membrane_GO	[pyruvate dehydrogenase (lipoamide)] phosphatase activity/phosphoprotein phosphatase activity/protein serine/threonine phosphatase activity/hydrolase activity/[pyruvate dehydrogenase (lipoamide)] phosphatase regulator activity/cation binding/metal ion binding		mitochondrion/peroxisome/mitochondrial intermembrane space
1	YNL232W	CSL4		not mito			44.6517			0.0041	0.051	0					3.952	0	-5	0.192	0.236058	0.163012	31	no_membrane_GO	molecular_function/RNA binding	exonucleolytic trimming to generate mature 3'-end of 5.8S rRNA from tricistronic rRNA transcript (SSU-rRNA, 5.8S rRNA, LSU-rRNA)/rRNA processing/RNA processing/mRNA processing/nuclear-transcribed mRNA catabolic process, exonucleolytic, 3'-5'/nuclear-transcribed mRNA catabolic process, non-stop decay/nuclear polyadenylation-dependent rRNA catabolic process/nuclear polyadenylation-dependent tRNA ca…	cytoplasm/nuclear exosome (RNase complex)/cytoplasmic exosome (RNase complex)/exosome (RNase complex)/nucleus/nucleolus
1	YDR002W	YRB1		not mito						0.0064	0.063	0					1.993	0	-3	0.524	0.135413	0.200199	30	membrane	GTPase activator activity/small GTPase binding	G1/S transition of mitotic cell cycle/RNA export from nucleus/ubiquitin-dependent protein catabolic process/protein import into nucleus/NLS-bearing protein import into nucleus/nucleocytoplasmic transport/protein transport/intracellular transport	cytoplasm/nucleus/nuclear pore
1	YOR259C	RPT4		not mito			15.1554			0.0164	0.098	0					3.23	0	-11	0.297	0.0513945	0	32	no_membrane_GO	nucleotide binding/ATP binding/ATP hydrolysis activity/protein domain specific binding/ubiquitin protein ligase binding/proteasome-activating activity		proteasome complex/nucleus/cytoplasm/proteasome regulatory particle, base subcomplex/cytosolic proteasome complex
1	YLR277C	YSH1		not mito			23.1149			0.0045	0.214	0.036					6.742	0	-37	0.24	0.180444	0.128103	32	no_membrane_GO	RNA binding/nuclease activity/endonuclease activity/RNA endonuclease activity/5'-3' RNA exonuclease activity/zinc ion binding/hydrolase activity/metal ion binding	termination of RNA polymerase II transcription/mRNA polyadenylation/mRNA processing/RNA splicing/RNA metabolic process/sno(s)RNA 3'-end processing/snoRNA splicing/RNA phosphodiester bond hydrolysis, endonucleolytic/RNA phosphodiester bond hydrolysis, exonucleolytic	nucleus/mRNA cleavage and polyadenylation specificity factor complex
1	YDR221W	GTB1		not mito						0.0117	0.04	0					6.02	0	-40	0.245	0.339042	0.16265	31	no_membrane_GO	alpha-1,4-glucosidase activity	polysaccharide biosynthetic process/N-glycan processing	endoplasmic reticulum/endoplasmic reticulum lumen/glucosidase II complex
1	YLR424W	SPP382		not mito			13.7039			0.0126	0.081	0					3.679	0	-30	0.211	0.646327	0.586638	12	no_membrane_GO	RNA helicase activity/nucleic acid binding	generation of catalytic spliceosome for first transesterification step/spliceosomal complex disassembly/mRNA processing/nitrogen compound metabolic process/RNA splicing/macromolecule metabolic process/primary metabolic process	nucleus/spliceosomal complex/cytoplasm/mitochondrion/U2-type post-mRNA release spliceosomal complex
1	YER171W	RAD3		not mito			20.3714			0.001	0.049	0.003					3.349	1	-20	0.252	0.0496246	0.0349092	32	no_membrane_GO	5'-3' DNA helicase activity/nucleotide binding/nucleic acid binding/DNA binding/DNA helicase activity/damaged DNA binding/helicase activity/ATP binding/ATP-dependent activity, acting on DNA/hydrolase activity/hydrolase activity, acting on acid anhydrides, in phosphorus-containing anhydrides/ATP hydrolysis activity/metal ion binding/iron-sulfur cluster binding/4 iron, 4 sulfur cluster binding	regulation of mitotic recombination/nucleobase-containing compound metabolic process/DNA repair/nucleotide-excision repair/transcription by RNA polymerase II/DNA damage response/DNA duplex unwinding/positive regulation of mitotic recombination/cellular component organization or biogenesis/nucleic acid metabolic process	nucleus/nucleotide-excision repair factor 3 complex/transcription factor TFIIH core complex/transcription factor TFIIH holo complex/intracellular organelle
1	YOL007C	CSI2		not mito			13.4215			0.0085	0.021	0					5.471	1	0	0.194	0.262195	0.5	6	membrane	molecular_function	biological_process	fungal-type vacuole/cellular bud neck
1	YGL077C	HNM1		not mito			91.1003			0.0088	0.273	0					0.508	1	-4	0.311	0.15145	0.586638	30	no_membrane_GO	choline transmembrane transporter activity/transmembrane transporter activity/ethanolamine transmembrane transporter activity/(R)-carnitine transmembrane transporter activity	amino acid transport/choline transport/glycine betaine transport/ethanolamine transport/transmembrane transport/(R)-carnitine transport/(R)-carnitine transmembrane transport	endoplasmic reticulum/membrane/cell periphery
1	YGR120C	COG2		not mito			20.1234			0.0099	0.05	0					1.555	0	-24	0.229	0.151709	0.272956	6	endomembrane system	molecular_function	retrograde transport, vesicle recycling within Golgi/endoplasmic reticulum to Golgi vesicle-mediated transport/intra-Golgi vesicle-mediated transport/protein transport/macroautophagy/autophagy of peroxisome/cytoplasm to vacuole transport by the Cvt pathway	Golgi membrane/Golgi apparatus/cytosol/membrane/Golgi transport complex
1	YOR306C	MCH5		not mito			14.9324			0.0115	0.073	0					1.061	0	-11	0.227	0.276434	0.5	23	endomembrane system	transmembrane transporter activity/riboflavin transmembrane transporter activity		plasma membrane/membrane
1	YJL176C	SWI3		not mito			18.0552			0.016	0.077	0					1.593	0	-51	0.236	0.382989	0.5	31	no_membrane_GO	DNA binding/histone binding	carbon catabolite activation of transcription from RNA polymerase II promoter/chromatin remodeling/regulation of DNA-templated transcription/positive regulation of mating type switching/positive regulation of DNA-templated transcription/positive regulation of transcription by RNA polymerase II	cytosol/nucleus/SWI/SNF complex
1	YOR141C	ARP8		not mito			14.5791			0.0091	0.067	0					1.832	0	-61	0.243	0.149243	0.136456	31	no_membrane_GO	nucleotide binding/mRNA binding/ATP binding		nucleus/cytoplasm/cytoskeleton/Ino80 complex/intracellular non-membrane-bounded organelle
1	YML007C-A		1+2+6	mito			22.383			0.9947	0.827	0.612					13.391	6	5	0.365	0.0102631	0.5	0	no_membrane_GO	molecular_function
1	YDL239C	ADY3		not mito			14.4074			0.0114	0.071	0.013					3.319	2	6	0.212	0.457105	0.586638	3	no_membrane_GO	molecular_function	mitochondrion inheritance/cell cycle/sporulation resulting in formation of a cellular spore/ascospore wall assembly/ascospore-type prospore membrane formation/cell division/meiotic cell cycle	peroxisome/prospore membrane/cytoplasm/spindle pole body/cytoskeleton/membrane/prospore membrane leading edge
1	YPR049C	ATG11		not mito			14.9445			0.0122	0.05	0					1.878	0	-24	0.214	0.393246	0.586638	29	no_membrane_GO	SNARE binding/protein kinase binding/molecular adaptor activity
1	YML073C	RPL6A		not mito		B	14.9527			0.0198	0.243	0.06					2.278	2	19	0.206	NA	0.5	28	no_membrane_GO	RNA binding/structural constituent of ribosome	ribosomal large subunit assembly/cytoplasmic translation/translation	cytoplasm/ribosome/cytosolic large ribosomal subunit/ribonucleoprotein complex
1	YPR133C	SPN1		not mito			34.0662			0.0073	0.064	0					4.435	0	0	0.246	0.232365	0.201913	31	membrane	chromatin binding/RNA polymerase II complex binding/RNA polymerase II-specific DNA-binding transcription factor binding
1	YHR072W-A	NOP10		not mito						0.0107	0.134	0.009					4.648	1	7	0.448	0.0256569	0.211812	30	endomembrane system	RNA binding/snoRNA binding/telomerase RNA binding
1	YIL143C	SSL2		not mito			24.2617			0.0108	0.066	0					3.223	0	-17	0.252	0.118394	0.128103	31	no_membrane_GO	nucleotide binding/DNA binding/DNA helicase activity/helicase activity/ATP binding/DNA translocase activity/hydrolase activity/ATP hydrolysis activity/3'-5' DNA helicase activity	regulation of mitotic recombination/RNA polymerase II promoter clearance/transcription open complex formation at RNA polymerase II promoter/transcriptional start site selection at RNA polymerase II promoter/DNA repair/nucleotide-excision repair/transcription by RNA polymerase II/transcription initiation at RNA polymerase II promoter/DNA damage response/poly(A)+ mRNA export from nucleus/DNA duplex…	cytosol/nucleotide-excision repair factor 3 complex/transcription factor TFIIH core complex/nucleus/transcription factor TFIIH holo complex/transcription preinitiation complex
1	YIL072W	HOP1		not mito			14.9869			0.0108	0.086	0.028					3.137	3	5	0.208	0.281849	0.338601	23	no_membrane_GO	four-way junction DNA binding/DNA binding/zinc ion binding/metal ion binding	homologous chromosome pairing at meiosis/synaptonemal complex assembly/meiotic cell cycle/meiotic recombination checkpoint signaling	nucleus/condensed nuclear chromosome/lateral element/chromosome
1	YJL096W	MRPL49	1+2+6+3+4	mito	Matrix/IM					0.9934	0.767	0.77					7.931	5	19	0.217	0.19348	0.3806	30	endomembrane system	structural constituent of ribosome	mitochondrial translation	cytoplasm/mitochondrion/mitochondrial large ribosomal subunit/ribosome/intracellular organelle/ribonucleoprotein complex
1	YKR084C	HBS1		not mito			13.8293			0.0107	0.052	0					5.488	0	-21	0.237	0.226061	0.170549	32	no_membrane_GO	ribosome binding/nucleotide binding/translation elongation factor activity/GTPase activity/GTP binding/hydrolase activity	translation/translational elongation/regulation of translation/ribosome disassembly/positive regulation of translation/nonfunctional rRNA decay/nuclear-transcribed mRNA catabolic process, no-go decay	cytoplasm/cytosol/Dom34-Hbs1 complex
1	YMR282C	AEP2	1+2+6+3+4	mito	Matrix/IM		18.266			0.9931	0.894	0.996					10.614	7	30	0.221	0.467012	0.5866	2	no_membrane_GO	molecular_function/RNA binding	regulation of translation/mitochondrial translational initiation	mitochondrion
1	YKR017C	HEL1		not mito			16.1998			0.0179	0.096	0					0.596	0	-16	0.231	0.166724	0.5	31	no_membrane_GO	ubiquitin protein ligase activity/ubiquitin-protein transferase activity/zinc ion binding/transferase activity/ubiquitin conjugating enzyme binding/metal ion binding	protein polyubiquitination/ubiquitin-dependent protein catabolic process/protein ubiquitination/positive regulation of proteasomal ubiquitin-dependent protein catabolic process/histone catabolic process	cytoplasm/ubiquitin ligase complex/cellular_component
1	YFR016C			not mito			23.889			0.0197	0.07	0					0.809	0	-161	0.243	0.624111	0.5	5	no_membrane_GO	molecular_function	positive regulation of actin filament bundle assembly	cytoplasm/cellular bud tip/cellular bud neck/cellular bud
1	YPL161C	BEM4		not mito			19.1628			0.0039	0.054	0					3.962	0	-20	0.202	0.331011	0.5	6	no_membrane_GO	molecular_function/guanyl-nucleotide exchange factor activity		cytosol/nucleus/cytoplasm
1	YJR009C	TDH2	1+2+3+4	dual	IMS/IM	B	872.063			0.9931	0.849	0.017					14.235	6	-2	0.907	0.031507	0.025	26	endomembrane system	promoter-specific chromatin binding/glyceraldehyde-3-phosphate dehydrogenase (NAD+) (phosphorylating) activity/oxidoreductase activity/oxidoreductase activity, acting on the aldehyde or oxo group of donors, NAD or NADP as acceptor/NADP binding/NAD binding/melatonin binding	glucose metabolic process/gluconeogenesis/glycolytic process/apoptotic process/reactive oxygen species metabolic process	cytosol/nucleus/cytoplasm/mitochondrion/lipid droplet/plasma membrane/fungal-type cell wall/external encapsulating structure
1	YDR062W	LCB2		not mito			0			0.0132	0.055	0					4.501	1	5	0.278	0.154076	0.128103	32	no_membrane_GO	catalytic activity/serine C-palmitoyltransferase activity/transferase activity/acyltransferase activity/pyridoxal phosphate binding	lipid metabolic process/sphingolipid metabolic process/biosynthetic process/sphingolipid biosynthetic process/sphingosine biosynthetic process/ceramide biosynthetic process	cytoplasm/endoplasmic reticulum/membrane/serine C-palmitoyltransferase complex/SPOTS complex
1	YEL015W	EDC3		not mito			28.9406			0.0317	0.086	0					4.301	0	-5	0.268	0.162741	0.0721785	25	endomembrane system	mRNA binding/RNA binding	positive regulation of nuclear-transcribed mRNA catabolic process, deadenylation-dependent decay/P-body assembly/deadenylation-independent decapping of nuclear-transcribed mRNA	P-body/nucleus/cytoplasm
1	YGR192C	TDH3	1+2+6+3+4	dual	Ambiguous	B	3329.92			0.9932	0.815	0.069					14.235	5	-2	0.926	0.14035	0.025	31	no_membrane_GO	RNA binding/mRNA binding/glyceraldehyde-3-phosphate dehydrogenase (NAD+) (phosphorylating) activity/oxidoreductase activity/oxidoreductase activity, acting on the aldehyde or oxo group of donors, NAD or NADP as acceptor/heme binding/NADP binding/NAD binding/melatonin binding	glucose metabolic process/gluconeogenesis/glycolytic process/apoptotic process/heme transport/reactive oxygen species metabolic process	cytosol/nucleus/cytoplasm/mitochondrion/lipid droplet/plasma membrane/fungal-type cell wall/external encapsulating structure
1	YGR055W	MUP1		not mito						0.0135	0.343	0					5.256	0	1	0.299	0.153258	0.329518	25	no_membrane_GO	L-methionine secondary active transmembrane transporter activity/L-amino acid transmembrane transporter activity/transmembrane transporter activity	sulfur amino acid transport/amino acid transmembrane transport/amino acid transport/transmembrane transport/L-alpha-amino acid transmembrane transport/methionine import across plasma membrane	fungal-type vacuole/plasma membrane/membrane/cell periphery
1	YHL013C	OTU2		not mito			23.6774			0.0079	0.05	0					3.902	0	-8	0.262	0.0862921	0.145614	29	no_membrane_GO	molecular_function/cysteine-type deubiquitinase activity	biological_process/protein deubiquitination	cytoplasm
1	YJL155C	FBP26		not mito			22.9727			0.0092	0.118	0.037					1.043	0	-2	0.213	0.117754	0.200199	30	membrane	nucleotide binding/catalytic activity/6-phosphofructo-2-kinase activity/fructose-2,6-bisphosphate 2-phosphatase activity/ATP binding/hydrolase activity	fructose metabolic process/fructose 2,6-bisphosphate metabolic process/glucose metabolic process/carbohydrate phosphorylation	cytosol/cytoplasm
1	YCL018W	LEU2		not mito						0.0112	0.042	0					4.302	2	-7	0.475	0.0307242	0.468334	25	membrane	magnesium ion binding/3-isopropylmalate dehydrogenase activity/oxidoreductase activity/oxidoreductase activity, acting on the CH-OH group of donors, NAD or NADP as acceptor/metal ion binding/NAD binding	glyoxylate cycle/amino acid biosynthetic process/branched-chain amino acid biosynthetic process/leucine biosynthetic process	cytosol/cytoplasm
1	YJL036W	SNX4		not mito			16.4235			0.0132	0.059	0					6.089	0	-6	0.24	0.0900193	0.103991	31	no_membrane_GO	lipid binding/phosphatidylinositol-3-phosphate binding/phosphatidylinositol binding	protein localization to endosome/autophagy of mitochondrion/protein targeting to vacuole/protein transport/cytoplasm to vacuole transport by the Cvt pathway/endocytic recycling/early endosome to Golgi transport/piecemeal microautophagy of the nucleus/reticulophagy	perinuclear region of cytoplasm/phagophore assembly site/early endosome/cytoplasm/endosome/cytosol/endosome membrane/membrane/phagophore assembly site membrane
1	YLR097C	HRT3		not mito			14.5607			0.4331	0.058	0					0.717	0	1	0.242	0.209187	0.5	29	no_membrane_GO	ubiquitin-protein transferase activity/protein-macromolecule adaptor activity	protein ubiquitination/SCF-dependent proteasomal ubiquitin-dependent protein catabolic process/cellular response to methylmercury	cytoplasm/SCF ubiquitin ligase complex
1	YER154W	OXA1	1+2+6+3+4	mito	IMS/IM		44.852			0.993	0.966	0.999					6.086	6	20	0.259	0.0558397	0.2574	32	membrane	membrane insertase activity/mitochondrial ribosome binding	protein insertion into mitochondrial inner membrane from matrix/mitochondrial proton-transporting ATP synthase complex assembly/protein insertion into mitochondrial inner membrane	mitochondrion/mitochondrial inner membrane/membrane/mitochondrial crista/organelle membrane/mitochondrial inner boundary membrane
1	YJR065C	ARP3		not mito						0.0127	0.095	0					4.627	0	-7	0.269	0.0503132	0.016964	32	endomembrane system	actin filament binding/nucleotide binding/actin binding/ATP binding	organelle organization/Arp2/3 complex-mediated actin nucleation/actin cortical patch organization	actin cortical patch/cytoplasm/cytoskeleton/Arp2/3 protein complex/plasma membrane/intracellular non-membrane-bounded organelle
1	YBL033C	RIB1		not mito			35.8938			0.0269	0.059	0					2.303	0	-7	0.192	0.0811767	0.201913	25	no_membrane_GO	nucleotide binding/catalytic activity/GTP cyclohydrolase II activity/GTP binding/zinc ion binding/hydrolase activity/cyclohydrolase activity/metal ion binding	riboflavin biosynthetic process	nucleus/cytoplasm
1	YPR159W	KRE6		not mito			14.3716			0.011	0.089	0					5.384	1	-46	0.263	0.253449	0.201913	23	no_membrane_GO	hydrolase activity, hydrolyzing O-glycosyl compounds/glucosidase activity
1	YDL002C	NHP10		not mito			28.5708			0.0114	0.225	0					4.154	0	1	0.198	0.141778	0.586638	10	no_membrane_GO	heteroduplex DNA loop binding/DNA binding/DNA end binding	telomere maintenance via recombination/double-strand break repair/chromatin remodeling	nucleus/Ino80 complex
1	YAL008W	FUN14	1+2+3+4	mito	IM/IMS/OM		16.5273			0.9929	0.901	0.898					12.504	6	18	0.22	0.285976	0.236	12	endomembrane system	molecular_function	autophagy of mitochondrion/mitochondrion organization/phospholipid homeostasis	mitochondrion/mitochondrial outer membrane/membrane
1	YMR315W			not mito			38.7988			0.0134	0.564	0.003					0.574	1	-4	0.332	0.144036	0.5	26	no_membrane_GO	nucleotide binding/oxidoreductase activity	NADPH regeneration	nucleus/cytoplasm
1	YBR146W	MRPS9	1+2+6+3+4	mito	Ambiguous		16.0304			0.9927	0.943	0.996					6.201	6	27	0.204	0.092803	0.07	32	membrane	RNA binding/structural constituent of ribosome	translation/mitochondrial translation	mitochondrion/mitochondrial small ribosomal subunit/ribosome/ribonucleoprotein complex
1	YGR267C	FOL2		not mito						0.0059	0.11	0.021					4.985	1	-1	0.28	0.00241102	0.0774296	31	no_membrane_GO	nucleotide binding/catalytic activity/GTP cyclohydrolase I activity/GTP binding/zinc ion binding/hydrolase activity/metal ion binding	tetrahydrobiopterin biosynthetic process/metabolic process/folic acid-containing compound biosynthetic process/7,8-dihydroneopterin 3'-triphosphate biosynthetic process/tetrahydrofolate biosynthetic process/folic acid biosynthetic process	cytoplasm/nucleus
1	YGL134W	PCL10		not mito		W	17.4273	B	W	0.0103	0.062	0					3.603	0	-25	0.202	0.347654	0.5	8	no_membrane_GO	cyclin-dependent protein serine/threonine kinase regulator activity/protein kinase binding	regulation of cyclin-dependent protein serine/threonine kinase activity/carbohydrate metabolic process/glycogen metabolic process/negative regulation of glycogen biosynthetic process	nucleus/cyclin-dependent protein kinase holoenzyme complex/cytoplasm
1	YLR288C	MEC3		not mito			14.7798			0.0178	0.151	0.012					1.878	2	-19	0.231	0.0615443	0.586638	12	no_membrane_GO	DNA binding	DNA damage checkpoint signaling/telomere maintenance via recombination/telomere maintenance/double-strand break repair via homologous recombination/DNA repair/nucleotide-excision repair/DNA damage response/cell cycle/subtelomeric heterochromatin formation/mitotic intra-S DNA damage checkpoint signaling/mitotic DNA replication checkpoint signaling/meiotic DNA integrity checkpoint signaling	site of double-strand break/chromosome, telomeric region/nucleus/checkpoint clamp complex
1	YOR185C	GSP2		not mito		B	19.3933	B	B	0.019	0.139	0					0.688	0	-2	0.302	0.0350077	0.0424458	27	no_membrane_GO	nucleotide binding/GTPase activity/GTP binding		nucleus/cytoplasm
1	YNL159C	ASI2		not mito			13.7124			0.0331	0.317	0.018					1.846	4	7	0.194	0.148346	0.586638	1	no_membrane_GO	molecular_function	proteasome-mediated ubiquitin-dependent protein catabolic process/ubiquitin-dependent protein catabolic process/cellular response to amino acid stimulus	nucleus/nuclear inner membrane/endoplasmic reticulum/membrane/Asi complex
1	YGR013W	SNU71		not mito			21.3844			0.2687	0.102	0					4.809	1	-43	0.214	0.68885	0.586638	12	membrane	RNA binding	mRNA splicing, via spliceosome/mRNA processing/RNA splicing	nucleus/spliceosomal complex/U1 snRNP/cytoplasm/U2-type prespliceosome/ribonucleoprotein complex
1	YNL312W	RFA2		not mito			15.6231			0.0065	0.083	0					2.125	0	-14	0.253	NA	0.136456	30	no_membrane_GO	nucleic acid binding/DNA binding/double-stranded DNA binding/single-stranded DNA binding/telomeric DNA binding/sequence-specific DNA binding	telomere maintenance via recombination/double-strand break repair via homologous recombination/DNA replication/DNA topological change/DNA unwinding involved in DNA replication/DNA repair/nucleotide-excision repair/DNA recombination/mitotic recombination/telomere maintenance via telomerase/reciprocal meiotic recombination/macromolecule biosynthetic process/telomere maintenance via telomere lengthe…	chromosome, telomeric region/site of double-strand break/condensed nuclear chromosome/nucleus/DNA replication factor A complex
1	YDR096W	GIS1		not mito			21.3322			0.0109	0.053	0					0.802	0	0	0.245	0.610114	0.5	9	no_membrane_GO	DNA-binding transcription repressor activity, RNA polymerase II-specific/RNA polymerase II cis-regulatory region sequence-specific DNA binding/DNA binding/catalytic activity/zinc ion binding/histone H3K9 demethylase activity/metal ion binding/histone H3K36 demethylase activity	negative regulation of transcription by RNA polymerase II/chromatin remodeling/positive regulation of transcription by RNA polymerase II/regulation of phospholipid biosynthetic process	cytosol/nucleus/mitochondrion
1	YNL038W	GPI15		not mito						0.0111	0.031	0.003					2.937	1	17	0.206	NA	0.5	21	no_membrane_GO	phosphatidylinositol N-acetylglucosaminyltransferase activity/transferase activity/glycosyltransferase activity	GPI anchor biosynthetic process	glycosylphosphatidylinositol-N-acetylglucosaminyltransferase (GPI-GnT) complex/membrane
1	YDL036C	PUS9	1+2+6+3+4	dual	IM		18.9004			0.9926	0.905	0.98					9.741	6	12	0.219	0.261722	0.5	28	no_membrane_GO	RNA binding/pseudouridine synthase activity/isomerase activity/tRNA pseudouridine synthase activity	enzyme-directed rRNA pseudouridine synthesis/pseudouridine synthesis/tRNA processing/RNA modification/tRNA pseudouridine synthesis	nucleus/cytoplasm/mitochondrion
1	YCL004W	PGS1	1+2+6+3+4	mito	Matrix/IM					0.9926	0.885	0.576					9.269	7	27	0.214	0.208026	0.0934	29	membrane	nucleotide binding/catalytic activity/ATP binding/CDP-diacylglycerol-glycerol-3-phosphate 3-phosphatidyltransferase activity/transferase activity	lipid metabolic process/phosphatidylglycerol biosynthetic process/phospholipid biosynthetic process/cardiolipin biosynthetic process	mitochondrion
1	YOR118W	RTC5		not mito			21.7035			0.0063	0.185	0					1.079	0	-9	0.21	0.141789	0.5	22	no_membrane_GO	molecular_function		cytoplasm
1	YKL034W	TUL1		not mito			14.9858			0.011	0.012	0					1.201	0	-10	0.227	0.247597	0.586638	25	membrane	ubiquitin-protein transferase activity/zinc ion binding/transferase activity/metal ion binding	ubiquitin-dependent protein catabolic process/protein ubiquitination/ubiquitin-dependent protein catabolic process via the multivesicular body sorting pathway	Golgi membrane/fungal-type vacuole/Golgi apparatus/membrane/Dsc E3 ubiquitin ligase complex
1	YLR293C	GSP1		not mito						0.0111	0.107	0					1.56	0	-2	0.632	0.0189985	0.0424458	32	membrane	nucleotide binding/GTPase activity/GTP binding	ribosomal subunit export from nucleus/exonucleolytic trimming to generate mature 3'-end of 5.8S rRNA from tricistronic rRNA transcript (SSU-rRNA, 5.8S rRNA, LSU-rRNA)/protein import into nucleus/nucleocytoplasmic transport/nucleus organization/protein transport/poly(A)+ mRNA export from nucleus/regulation of nucleocytoplasmic transport/regulation of cell cycle phase transition	nucleus/cytoplasm/cytosol
1	YNL097C	PHO23		not mito			17.9125			0.0113	0.055	0					6.102	0	1	0.205	0.143666	0.0285093	31	endomembrane system	zinc ion binding/methylated histone binding/metal ion binding	positive regulation of transcription by RNA polymerase II/chromatin organization/regulation of DNA-templated transcription/negative regulation of transcription by RNA polymerase I/negative regulation of silent mating-type cassette heterochromatin formation/negative regulation of rDNA heterochromatin formation/positive regulation of invasive growth in response to glucose limitation	nucleus/histone deacetylase complex/chromatin/Rpd3L complex/Rpd3L-Expanded complex
1	YOL059W	GPD2	1+2+6+3+4	dual	IM					0.9925	0.946	0.959					9.142	9	-4	0.286	0.204401	0.1664	27	endomembrane system	oxidoreductase activity/oxidoreductase activity, acting on the CH-OH group of donors, NAD or NADP as acceptor/protein homodimerization activity/glycerol-3-phosphate dehydrogenase [NAD(P)+] activity/NAD binding	carbohydrate metabolic process/glycerol metabolic process/glycerol-3-phosphate metabolic process/NADH oxidation/glycerol-3-phosphate catabolic process	nucleus/cytosol/cytoplasm/mitochondrion/glycerol-3-phosphate dehydrogenase complex
1	YOR187W	TUF1	1+2+6+3+4	mito	Matrix/IM	B	14.9768			0.9922	0.965	0.999					10.208	6	-6	0.355	0.0755937	0.0383	32	membrane	nucleotide binding/translation elongation factor activity/GTPase activity/GTP binding		mitochondrion
1	YGL250W	RMR1		not mito			14.5456			0.0089	0.067	0					3.278	0	-33	0.25	0.48438	0.586638	2	no_membrane_GO	molecular_function	meiotic gene conversion/reciprocal meiotic recombination/meiotic cell cycle	nucleus/cytoplasm
1	YLR059C	REX2	1+2+6+3+4	dual	Matrix/IM		45.7165			0.9922	0.951	0.996					9.417	6	-2	0.286	0.378624	0.1995	30	no_membrane_GO	3'-5'-RNA exonuclease activity/nucleic acid binding/nuclease activity/exonuclease activity/3'-5' exonuclease activity/hydrolase activity	mitochondrial genome maintenance/exonucleolytic trimming to generate mature 3'-end of 5.8S rRNA from tricistronic rRNA transcript (SSU-rRNA, 5.8S rRNA, LSU-rRNA)/U4 snRNA 3'-end processing/U5 snRNA 3'-end processing/nucleic acid metabolic process/RNA phosphodiester bond hydrolysis, exonucleolytic	mitochondrion
1	YBL064C	PRX1	1+2+6+3+4	dual	Matrix	B	32.5319			0.9912	0.839	0.914					6.962	6	5	0.281	0.0878287	0.2175	31	no_membrane_GO	thioredoxin peroxidase activity/peroxidase activity/antioxidant activity/oxidoreductase activity/peroxiredoxin activity	cellular response to oxidative stress/cell redox homeostasis/cellular response to chemical stimulus/cellular oxidant detoxification	mitochondrion/cytosol
1	YOL148C	SPT20		not mito			0			0.0118	0.151	0					6.529	0	19	0.192	0.416163	0.586638	25	membrane	transcription coregulator activity	chromatin organization/DNA-templated transcription/regulation of transcription by RNA polymerase II/IRE1-mediated unfolded protein response	SAGA complex/nucleus/SLIK (SAGA-like) complex
1	YOR052C	TMC1		not mito			16.6302			0.0118	0.055	0					2.94	0	10	0.282	0.0514685	0.5	25	no_membrane_GO	zinc ion binding/metal ion binding		cytoplasm/nucleus
1	YKL124W	SSH4		not mito						0.0121	0.099	0					4.716	0	-21	0.226	0.156485	0.5	13	no_membrane_GO	ubiquitin ligase-substrate adaptor activity	protein transport to vacuole involved in ubiquitin-dependent protein catabolic process via the multivesicular body sorting pathway/protein transport/vesicle-mediated transport	fungal-type vacuole/endosome/vacuole/vacuolar membrane/endoplasmic reticulum/endosome membrane/membrane
1	YJR152W	DAL5		not mito			15.1536			0.0122	0.125	0					0.65	0	7	0.255	0.117971	0.297785	16	no_membrane_GO	allantoate transmembrane transporter activity/transmembrane transporter activity/dipeptide transmembrane transporter activity	allantoate transport/dipeptide transmembrane transport/dipeptide transport/tripeptide transport/transmembrane transport	plasma membrane/fungal-type vacuole/membrane/cell periphery
1	YBR197C			not mito			19.2196			0.0132	0.163	0					2.903	2	4	0.2	0.431401	0.5	2	no_membrane_GO	molecular_function	biological_process	nucleus/cytoplasm
1	YBR295W	PCA1		not mito			13.8986			0.005	0.077	0					4.183	1	2	0.239	0.471277	0.5	17	endomembrane system	nucleotide binding/copper ion binding/ATP binding/P-type cadmium transporter activity/ATP hydrolysis activity/ATPase-coupled monoatomic cation transmembrane transporter activity/metal ion binding/proteasome binding	monoatomic ion transport/monoatomic cation transport/cadmium ion transport/intracellular monoatomic cation homeostasis/response to cadmium ion/transmembrane transport/cadmium ion transmembrane transport/monoatomic cation transmembrane transport	proteasome core complex/plasma membrane/membrane/cellular anatomical entity
1	YIL145C	PAN6		not mito		B	15.6273	B	B	0.0239	0.096	0.062					6.038	2	-8	0.226	0.0968364	0.254916	24	membrane	nucleotide binding/pantoate-beta-alanine ligase activity/ATP binding/ligase activity	pantothenate biosynthetic process	nucleus/cytoplasm
1	YOR334W	MRS2	1+2+6+4	mito			17.2857			0.9921	0.867	0.996					9.253	6	18	0.248	0.125868	0.2688	29	no_membrane_GO	magnesium ion transmembrane transporter activity		mitochondrial inner membrane/mitochondrion/membrane
1	YBL017C	PEP1		not mito			35.02			0.0152	0.017	0					4.443	1	-83	0.226	0.460455	0.215514	30	no_membrane_GO	nucleotide binding/signal sequence binding	mitophagy/pexophagy/protein targeting to vacuole/Golgi to endosome transport/Golgi to vacuole transport/vacuolar transport/protein transport/intracellular transport	Golgi apparatus/fungal-type vacuole/cytosol/membrane
1	YOR223W			not mito			14.1361			0.0093	0.076	0					1.094	0	-9	0.179	0.0853053	0.5	24	no_membrane_GO	molecular_function		endoplasmic reticulum/fungal-type vacuole lumen/endoplasmic reticulum membrane/membrane/Dsc E3 ubiquitin ligase complex
1	YKR092C	SRP40		not mito		B	99.871			0.0213	0.086	0					2.266	3	-44	0.234	0.225464	0.239339	23	membrane	molecular_function	nucleocytoplasmic transport	nucleoplasm/nucleolus
1	YPR019W	MCM4		not mito			23.406			0.015	0.227	0					2.766	1	-13	0.266	0.141973	0.16265	32	membrane	single-stranded DNA helicase activity/four-way junction helicase activity/3'-5' DNA helicase activity/DNA helicase activity/nucleotide binding/DNA binding/DNA replication origin binding/single-stranded DNA binding/helicase activity/ATP binding/zinc ion binding/hydrolase activity/ATP hydrolysis activity		nucleus/nuclear pre-replicative complex/cytoplasm/DNA replication preinitiation complex/replication fork protection complex/MCM complex/nuclear replication fork/CMG complex/MCM core complex
1	YNL287W	SEC21		not mito		B	89.3329			0.0278	0.093	0.016					3.317	3	-34	0.313	0.128756	0.142184	31	no_membrane_GO	molecular_function/structural molecule activity	intracellular protein transport/endoplasmic reticulum to Golgi vesicle-mediated transport/retrograde vesicle-mediated transport, Golgi to endoplasmic reticulum/intra-Golgi vesicle-mediated transport/protein secretion/protein transport/vesicle-mediated transport	endosome/Golgi membrane/endoplasmic reticulum/endoplasmic reticulum-Golgi intermediate compartment/cytoplasm/Golgi apparatus/membrane/membrane coat/COPI vesicle coat/COPI-coated vesicle membrane/cytoplasmic vesicle
1	YGL207W	SPT16		not mito		B	74.827			0.0242	0.066	0					5.425	0	-38	0.277	0.122317	0.148932	31	membrane	chromatin binding/nucleosome binding/histone binding/protein binding	DNA replication/DNA-templated DNA replication/DNA repair/chromatin organization/nucleosome assembly/transcription elongation by RNA polymerase II/DNA damage response/regulation of sister chromatid cohesion/positive regulation of RNA polymerase II transcription preinitiation complex assembly/positive regulation of transcription initiation by RNA polymerase II	chromatin/nucleus/chromosome/replication fork protection complex/FACT complex
1	YJR003C		1+2+6+3+4	mito	Matrix/IM		28.8884			0.992	0.904	0.99					7.484	8	-11	0.243	0.390406	0.5	5	no_membrane_GO	molecular_function	biological_process	mitochondrion
1	YBR043C	QDR3		not mito			19.1725			0.013	0.372	0.003					1.662	1	1	0.209	0.115199	0.5	21	membrane	efflux transmembrane transporter activity/threonine efflux transmembrane transporter activity/polyamine transmembrane transporter activity/transmembrane transporter activity	transmembrane transport/intracellular polyamine homeostasis/ascospore wall assembly/amino acid export across plasma membrane/polyamine transmembrane transport	plasma membrane/membrane/cell periphery
1	YHR061C	GIC1		not mito			14.3374			0.0156	0.104	0					5.842	0	-5	0.211	0.558156	0.5	2	no_membrane_GO	small GTPase binding	regulation of exit from mitosis/regulation of cell shape/establishment of cell polarity/septin ring organization/Cdc42 protein signal transduction	incipient cellular bud site/nucleus/cytoplasm/cytoskeleton/cellular bud tip/cellular bud neck/cell cortex/mating projection tip
1	YLR054C	OSW2		not mito			12.7877			0.01	0.072	0.003					1.405	0	-8	0.19	NA	0.586638	2	no_membrane_GO	molecular_function	sporulation resulting in formation of a cellular spore/ascospore wall assembly	cytoplasm/prospore membrane/membrane
1	YIL104C	SHQ1		not mito			25.2757			0.0108	0.052	0.022					1.424	1	-32	0.24	0.234665	0.128415	14	membrane	unfolded protein binding	box H/ACA snoRNP assembly	cytosol/nucleoplasm/cytoplasm/nucleus
1	YJL130C	URA2		not mito			13.6487			0.0111	0.089	0					0.601	0	-46	0.342	NA	0.0208286	32	no_membrane_GO	nucleotide binding/catalytic activity/aspartate carbamoyltransferase activity/carbamoyl-phosphate synthase (glutamine-hydrolyzing) activity/dihydroorotase activity/ATP binding/amino acid binding/transferase activity/carboxyl- or carbamoyltransferase activity/ligase activity/metal ion binding	'de novo' pyrimidine nucleobase biosynthetic process/pyrimidine nucleotide biosynthetic process/UTP biosynthetic process/amino acid metabolic process/glutamine metabolic process/nitrogen compound metabolic process/metabolic process/citrulline biosynthetic process/'de novo' UMP biosynthetic process/negative regulation of pyrimidine nucleobase metabolic process/heterocycle metabolic process/organic…	cytoplasm/cytosol/mitochondrion/membrane
1	YPR045C	THP3		not mito			22.3395			0.0127	0.097	0					3.015	1	12	0.205	0.251196	0.5	31	no_membrane_GO	molecular_function
1	YJR032W	CPR7		not mito			24.272			0.0141	0.08	0.008					2.409	0	-10	0.264	0.637507	0.586638	14	membrane	peptidyl-prolyl cis-trans isomerase activity/cyclosporin A binding/isomerase activity/unfolded protein binding	protein peptidyl-prolyl isomerization/protein folding/protein refolding	cytoplasm/cytosol
1	YDR198C	RKM2		not mito			14.22			0.0308	0.039	0					6.193	0	-19	0.212	0.364851	0.586638	25	endomembrane system	methyltransferase activity/protein-lysine N-methyltransferase activity/transferase activity	peptidyl-lysine trimethylation/peptidyl-lysine monomethylation/methylation	cellular_component
1	YHL038C	CBP2	1+2+6+3+4	mito	Matrix/IM		13.6285			0.992	0.871	0.355					8.542	5	14	0.254	0.150689	0.1456	1	no_membrane_GO	RNA binding	Group I intron splicing/mRNA processing/RNA splicing/mitochondrial mRNA processing	mitochondrion
1	YNL167C	SKO1		not mito			17.8141			0.0115	0.125	0					0.475	0	12	0.178	0.48883	0.586638	28	no_membrane_GO	DNA-binding transcription repressor activity, RNA polymerase II-specific/DNA-binding transcription activator activity, RNA polymerase II-specific/RNA polymerase II cis-regulatory region sequence-specific DNA binding/DNA-binding transcription factor activity, RNA polymerase II-specific/DNA binding/DNA-binding transcription factor activity/transcription corepressor activity/mitogen-activated protei…	negative regulation of transcription by RNA polymerase II/positive regulation of transcription by RNA polymerase II/regulation of DNA-templated transcription/regulation of transcription by RNA polymerase II	nucleus/cytosol
1	YPL060W	LPE10	1+2+6+4	mito	Matrix/IM		14.565			0.9916	0.946	0.955					10.836	7	5	0.205	0.149642	0.3923	29	no_membrane_GO	magnesium ion transmembrane transporter activity		mitochondrial inner membrane/mitochondrion/membrane
1	YDL085W	NDE2	1+2+6+3+4	mito	IM		14.2526			0.9916	0.796	0.864					8.794	8	5	0.219	0.240074	0.5	21	no_membrane_GO	NADH dehydrogenase activity/oxidoreductase activity/NADH dehydrogenase (quinone) activity	NADH oxidation/glycolytic fermentation to ethanol	mitochondrion/mitochondrial intermembrane space
1	YJL115W	ASF1		not mito			14.6401			0.0126	0.132	0					5.241	2	-70	0.217	0.143076	0.145614	31	no_membrane_GO	histone binding	regulation of gene expression/regulation of transcription by RNA polymerase II/regulation of protein phosphorylation/chromatin organization/nucleosome assembly/DNA replication-dependent chromatin assembly/nucleosome disassembly/histone acetylation/silent mating-type cassette heterochromatin formation/subtelomeric heterochromatin formation/positive regulation of transcription elongation by RNA pol…	cytosol/nucleus/chromosome, telomeric region
1	YKL020C	SPT23		not mito			18.1912			0.0132	0.241	0					4.508	2	-9	0.238	0.328939	0.586638	30	membrane	molecular_function	positive regulation of transcription by RNA polymerase II/silent mating-type cassette heterochromatin formation/cellular response to cold	nucleus/endoplasmic reticulum/endoplasmic reticulum membrane
1	YFR005C	SAD1		not mito			15.3345			0.0137	0.061	0					3.659	0	-3	0.229	0.662045	0	27	no_membrane_GO	zinc ion binding/metal ion binding	spliceosomal complex assembly/mRNA splicing, via spliceosome/mRNA processing/RNA splicing	nucleus/spliceosomal complex/ribonucleoprotein complex
1	YIL036W	CST6		not mito			23.7405			0.0123	0.084	0					1.099	0	1	0.267	0.657119	0.35271	13	membrane	DNA-binding transcription activator activity, RNA polymerase II-specific/RNA polymerase II cis-regulatory region sequence-specific DNA binding/DNA-binding transcription factor activity, RNA polymerase II-specific/DNA binding/DNA-binding transcription factor activity/sequence-specific DNA binding	regulation of transcription by RNA polymerase II/regulation of DNA-templated transcription/positive regulation of transcription by RNA polymerase II/positive regulation of transcription from RNA polymerase II promoter by oleic acid/cellular response to carbon dioxide/cellular response to oleic acid	cytosol/nucleus
1	YDL037C	BSC1		not mito			14.9977			0.0124	0.067	0					1.698	1	-8	0.296	0.623719	0.430073	12	membrane	molecular_function	biological_process	cellular_component
1	YPL246C	RBD2		not mito			55.9055			0.0137	0.011	0					3.343	2	0	0.192	0.0758979	0.586638	17	no_membrane_GO	molecular_function/serine-type endopeptidase activity/peptidase activity/serine-type peptidase activity/hydrolase activity		nuclear periphery/COPI-coated vesicle/Golgi membrane/Golgi apparatus/membrane
1	YML006C	GIS4		not mito			19.9234			0.0055	0.07	0.011					6.451	2	-46	0.208	0.540605	0.5	1	no_membrane_GO	molecular_function	intracellular monoatomic ion homeostasis/intracellular signal transduction	cytoplasm/plasma membrane/cell periphery
1	YBR180W	DTR1		not mito						0.0087	0.113	0.003					1.77	0	9	0.215	0.328915	0.586638	12	no_membrane_GO	amine transmembrane transporter activity/transmembrane transporter activity	amine transport/sporulation resulting in formation of a cellular spore/ascospore wall assembly/transmembrane transport	prospore membrane/membrane/cell periphery
1	YDR279W	RNH202		not mito						0.0092	0.05	0					2.034	0	0	0.204	0.596508	0.586638	12	no_membrane_GO	RNA-DNA hybrid ribonuclease activity	RNA catabolic process/RNA phosphodiester bond hydrolysis, endonucleolytic	nucleus/ribonuclease H2 complex
1	YLL061W	MMP1		not mito			18.355			0.01	0.102	0.005					1.542	0	4	0.225	0.0876283	0.319567	7	no_membrane_GO	S-methylmethionine transmembrane transporter activity/amino acid transmembrane transporter activity	amino acid transmembrane transport/amino acid transport/S-methylmethionine transport/transmembrane transport	endoplasmic reticulum/plasma membrane/membrane/cell periphery
1	YPL022W	RAD1		not mito			14.7596			0.0102	0.089	0					2.924	0	-36	0.213	0.2527	0.128103	31	no_membrane_GO	single-stranded DNA endodeoxyribonuclease activity/DNA binding/damaged DNA binding/single-stranded DNA binding/nuclease activity/endonuclease activity/DNA endonuclease activity/hydrolase activity		nucleotide-excision repair factor 1 complex/nucleus
1	YGL195W	GCN1		not mito			100.394			0.011	0.086	0.004					4.467	0	-75	0.269	0.285944	0.148932	31	no_membrane_GO	protein kinase regulator activity	regulation of translation/regulation of translational elongation/cellular response to amino acid starvation	cytosol/cytoplasm/mitochondrion/cytosolic ribosome
1	YPR124W	CTR1		not mito		B	21.2747			0.0238	0.218	0					3.555	0	-6	0.212	0.112412	0.419605	12	membrane	copper ion transmembrane transporter activity
1	YMR079W	SEC14		not mito			98.5218			0.012	0.06	0					5.008	0	-7	0.329	NA	0.128103	31	no_membrane_GO	phosphatidylcholine transporter activity/phosphatidylinositol transfer activity	Golgi to vacuole transport/protein transport/phospholipid transport/ascospore formation/Golgi to plasma membrane protein transport/phosphatidylinositol metabolic process/Golgi vesicle budding/intermembrane lipid transfer/negative regulation of phosphatidylglycerol biosynthetic process/negative regulation of phosphatidylcholine biosynthetic process	Golgi membrane/cytoplasm/Golgi apparatus/cytosol/membrane
1	YDR083W	RRP8		not mito			14.3347			0.0126	0.089	0.006					6.875	0	19	0.283	0.249693	0.148932	31	endomembrane system	methyltransferase activity/rRNA (adenine) methyltransferase activity/transferase activity/rRNA (adenine-N1-)-methyltransferase activity	rRNA processing/rRNA methylation/methylation/ribosomal large subunit biogenesis	nucleolus/chromosome, telomeric region/nucleus/chromosome/90S preribosome
1	YJL217W	REE1		not mito			16.6194			0.0126	0.086	0.004					1.761	0	-3	0.19	0.198633	0.5	0	membrane	molecular_function	biological_process	cytoplasm
1	YGR199W	PMT6		not mito			14.9426			0.0127	0.076	0					3.341	2	-8	0.214	0.230965	0.5	31	no_membrane_GO	mannosyltransferase activity/dolichyl-phosphate-mannose-protein mannosyltransferase activity/transferase activity/glycosyltransferase activity	protein glycosylation/protein O-linked glycosylation/protein O-linked mannosylation	endoplasmic reticulum/endoplasmic reticulum membrane/membrane
1	YPL249C	GYP5		not mito			19.7242			0.0131	0.077	0					6.453	0	-64	0.214	0.427941	0.586638	32	endomembrane system	GTPase activator activity		mating projection tip/incipient cellular bud site/cytoplasm/Golgi-associated vesicle/cytosol/plasma membrane/cellular bud/cellular bud tip/cellular bud neck
1	YDL051W	LHP1		not mito			12.7742			0.0172	0.09	0					1.963	0	3	0.304	0.18333	0.586638	32	endomembrane system	tRNA binding/nucleic acid binding/RNA binding/mRNA binding	RNA processing/tRNA processing	nucleus/nucleoplasm/nucleolus/polysome/ribonucleoprotein complex
1	YIL076W	SEC28		not mito			61.0735			0.0195	0.094	0					2.142	0	-24	0.277	0.111886	0.586638	12	no_membrane_GO	promoter-specific chromatin binding/structural molecule activity	endoplasmic reticulum to Golgi vesicle-mediated transport/retrograde vesicle-mediated transport, Golgi to endoplasmic reticulum/intra-Golgi vesicle-mediated transport/vesicle coating/protein transport/vesicle-mediated transport/late endosome to vacuole transport via multivesicular body sorting pathway	endosome/Golgi membrane/cytoplasm/Golgi apparatus/membrane/COPI vesicle coat/COPI-coated vesicle membrane/cytoplasmic vesicle
1	YCR077C	PAT1		not mito						0.0117	0.087	0					0.928	0	-1	0.277	0.243205	0.254916	31	no_membrane_GO	chromatin binding/RNA binding/mRNA binding/protein binding	P-body assembly/deadenylation-dependent decapping of nuclear-transcribed mRNA/formation of translation preinitiation complex/mRNA processing/regulation of translation/regulation of translational initiation/cell cycle/negative regulation of translational initiation/cell division	cytoplasmic stress granule/P-body/kinetochore/nucleus/cytoplasm/cytosolic small ribosomal subunit/Lsm1-7-Pat1 complex
1	YGR129W	SYF2		not mito			24.5028			0.0141	0.12	0					4.717	0	8	0.221	0.209618	0.145614	30	membrane	first spliceosomal transesterification activity/second spliceosomal transesterification activity	mRNA splicing, via spliceosome/mRNA processing/RNA splicing	cytosol/Prp19 complex/nucleus/spliceosomal complex/U2-type prespliceosome/U2-type catalytic step 1 spliceosome/U2-type catalytic step 2 spliceosome/U2-type post-mRNA release spliceosomal complex
1	YHR026W	PPA1		not mito			26.6044			0.0148	0.005	0					3.458	1	2	0.325	0.0311619	0	30	endomembrane system	proton transmembrane transporter activity/proton-transporting ATPase activity, rotational mechanism	monoatomic ion transport/vacuolar acidification/proton transmembrane transport	vacuolar proton-transporting V-type ATPase, V0 domain/vacuole/vacuolar membrane/membrane/proton-transporting two-sector ATPase complex, proton-transporting domain/proton-transporting V-type ATPase, V0 domain
1	YLR357W	RSC2		not mito			14.9854			0.0158	0.078	0					1.876	0	12	0.234	0.290804	0.586638	31	no_membrane_GO	chromatin binding	double-strand break repair via homologous recombination/double-strand break repair via nonhomologous end joining/chromatin organization/nucleosome disassembly/chromatin remodeling/transcription by RNA polymerase II/transcription elongation by RNA polymerase II/chromosome segregation/sister chromatid cohesion/sporulation resulting in formation of a cellular spore/UV-damage excision repair	nucleus/RSC-type complex
1	YEL060C	PRB1		not mito						0.0138	0.03	0					2.456	1	-16	0.379	0.155606	0.161558	29	no_membrane_GO	serine-type endopeptidase activity/peptidase activity/serine-type peptidase activity/hydrolase activity	pexophagy/proteolysis/protein catabolic process in the vacuole/sporulation resulting in formation of a cellular spore	extracellular space/fungal-type vacuole/fungal-type vacuole lumen/vacuole/cellular anatomical entity
1	YER090W	TRP2		not mito			60.0206			0.0156	0.088	0					3.025	1	-12	0.282	0.130053	0.303645	25	membrane	anthranilate synthase activity/lyase activity/metal ion binding	tryptophan biosynthetic process/amino acid biosynthetic process/biosynthetic process/aromatic amino acid family biosynthetic process	cytoplasm/anthranilate synthase complex
1	YEL050C	RML2	1+2+6+3+4	dual	IMS/IM		17.4417			0.9916	0.726	0.535					7.341	3	48	0.25	0.131153	0.1934	31	membrane	RNA binding/structural constituent of ribosome/transferase activity	translation/mitochondrial translation	mitochondrion/mitochondrial large ribosomal subunit/ribosome/large ribosomal subunit/ribonucleoprotein complex
1	YKL173W	SNU114		not mito			22.4039			0.0172	0.057	0					5.324	0	-17	0.224	0.243689	0.586638	31	endomembrane system	nucleotide binding/GTPase activity/GTP binding/U5 snRNA binding	spliceosomal tri-snRNP complex assembly/generation of catalytic spliceosome for first transesterification step/spliceosome conformational change to release U4 (or U4atac) and U1 (or U11)/mRNA splicing, via spliceosome/mRNA processing/RNA splicing	cytosol/nucleus/U5 snRNP/U4/U6 x U5 tri-snRNP complex/U2-type catalytic step 2 spliceosome
1	YHR102W	KIC1		not mito						0.0091	0.107	0					2.676	2	3	0.181	0.348327	0.586638	32	no_membrane_GO	nucleotide binding/protein kinase activity/protein serine/threonine kinase activity/ATP binding/kinase activity/transferase activity/protein serine kinase activity	protein phosphorylation/budding cell apical bud growth/phosphorylation/fungal-type cell wall organization	cytoplasm/incipient cellular bud site/cellular bud/mating projection tip
1	YBL068W	PRS4		not mito			13.5549			0.0125	0.086	0					2.217	0	-6	0.313	0.0646015	0.165979	32	endomembrane system	ribose phosphate diphosphokinase activity/nucleotide binding/magnesium ion binding/ATP binding/kinase activity/transferase activity/metal ion binding	5-phosphoribose 1-diphosphate biosynthetic process/purine nucleotide biosynthetic process/ribonucleoside monophosphate biosynthetic process/nucleotide biosynthetic process/phosphorylation/fungal-type cell wall organization/cellular biosynthetic process	cytoplasm/ribose phosphate diphosphokinase complex
1	YDL178W	DLD2	1+2+6+3+4	dual	Matrix	B	39.8143			0.9908	0.909	0.919					9.691	5	-9	0.257	0.0881608	0.201	31	no_membrane_GO	actin binding/catalytic activity/D-lactate dehydrogenase (cytochrome) activity/oxidoreductase activity/flavin adenine dinucleotide binding/(R)-2-hydroxyglutarate dehydrogenase activity/FAD binding	lactate catabolic process	mitochondrion/mitochondrial matrix
1	YMR159C	ATG16		not mito			16.7893			0.0128	0.113	0					2.536	0	-2	0.195	0.106056	0.5	25	membrane	Atg8 ligase activity/protein-macromolecule adaptor activity	autophagy of mitochondrion/C-terminal protein lipidation/nitrogen compound metabolic process/autophagy/protein transport/macroautophagy/cytoplasm to vacuole transport by the Cvt pathway/piecemeal microautophagy of the nucleus/macromolecule metabolic process/primary metabolic process/late nucleophagy/autophagosome organization	phagophore assembly site/nucleus/cytoplasm/cytosol/membrane/phagophore assembly site membrane/Atg12-Atg5-Atg16 complex/phagophore/vacuole-isolation membrane contact site
1	YJR045C	SSC1	1+2+6+3+4	mito	Matrix		13.9104			0.9912	0.929	0.996					6.949	5	-8	0.574	0.104686	0.0175	32	no_membrane_GO	nucleotide binding/ATP binding/hydrolase activity/ATP hydrolysis activity/enzyme regulator activity/heat shock protein binding/protein folding chaperone/unfolded protein binding/ATP-dependent protein folding chaperone	protein folding/protein import into mitochondrial matrix/protein refolding/protein unfolding/chaperone cofactor-dependent protein refolding	cytoplasm/mitochondrion/PAM complex, Tim23 associated import motor/mitochondrial inner membrane/mitochondrial matrix/mitochondrial nucleoid
1	YKL210W	UBA1		not mito		B	121.233			0.0182	0.076	0					4.36	0	-40	0.294	0.127448	0.148932	32	no_membrane_GO	nucleotide binding/ubiquitin activating enzyme activity/ATP binding/ubiquitin-like modifier activating enzyme activity/ligase activity	ubiquitin-dependent protein catabolic process/DNA damage response/protein ubiquitination/protein modification process	nucleus/cytoplasm
1	YBR248C	HIS7		not mito			84.2912			0.0152	0.056	0					3.521	1	-14	0.258	0.157853	0.254916	25	no_membrane_GO	glutaminase activity/imidazoleglycerol-phosphate synthase activity/catalytic activity/pentosyltransferase activity/hydrolase activity/lyase activity/oxo-acid-lyase activity	histidine biosynthetic process/glutamine metabolic process/metabolic process/amino acid biosynthetic process/small molecule metabolic process/organonitrogen compound metabolic process/organic substance biosynthetic process	cytoplasm
1	YFL049W	SWP82		not mito						0.0334	0.088	0					4.573	0	6	0.233	0.277483	0.586638	7	membrane	molecular_function/chromatin DNA binding	chromatin organization/chromatin remodeling	cytosol/nucleus/SWI/SNF complex/RSC-type complex
1	YNR057C	BIO4		not mito			13.6643			0.0112	0.133	0					1.59	1	-12	0.204	0.322812	0.5	0	no_membrane_GO	nucleotide binding/magnesium ion binding/dethiobiotin synthase activity/ATP binding/ligase activity/metal ion binding	biotin biosynthetic process	cytoplasm
1	YBR280C	SAF1		not mito			16.6728			0.0118	0.062	0					1.932	0	-12	0.195	0.333368	0.586638	14	no_membrane_GO	ubiquitin-protein transferase activity/guanyl-nucleotide exchange factor activity	protein ubiquitination/SCF-dependent proteasomal ubiquitin-dependent protein catabolic process	cytoplasm/SCF ubiquitin ligase complex
1	YKL193C	SDS22		not mito						0.012	0.072	0					0.943	0	-12	0.244	0.131718	0.128103	31	no_membrane_GO	protein serine/threonine phosphatase inhibitor activity/protein phosphatase activator activity	cell cycle/chromosome segregation/cell division/maintenance of protein location in nucleus	protein phosphatase type 1 complex/nucleus/cytoplasm
1	YIL111W	COX5B	1+2+6+3+4	mito	IM		12.6946			0.9909	0.817	0.996					5.15	6	8	0.224	NA	0.3955	27	no_membrane_GO	cytochrome-c oxidase activity/nitrite reductase (NO-forming) activity/oxidoreductase activity	oxidative phosphorylation/mitochondrial electron transport, cytochrome c to oxygen/proton transmembrane transport	mitochondrion/mitochondrial inner membrane/mitochondrial respiratory chain complex IV/membrane
1	YER064C	VHR2		not mito			17.8325			0.0142	0.089	0					1.959	0	11	0.206	0.953297	0.5	2	no_membrane_GO	molecular_function/DNA binding	regulation of DNA-templated transcription	nucleus/cytoplasm
1	YHR120W	MSH1	1+2+6+3+4	mito	IMS/IM		17.6082			0.9909	0.896	0.91					10.204	6	15	0.188	0.257993	0.2549	29	no_membrane_GO	nucleotide binding/DNA binding/double-stranded DNA binding/ATP binding/ATP-dependent activity, acting on DNA/mismatched DNA binding/guanine/thymine mispair binding/dinucleotide insertion or deletion binding/ATP-dependent DNA damage sensor activity	mitochondrial genome maintenance/DNA metabolic process/DNA repair/mismatch repair/DNA damage response/mitochondrion organization/mitochondrial DNA repair	nucleus/mitochondrion
1	YJL123C	MTC1		not mito		B	42.3532			0.0212	0.051	0					4.97	0	-46	0.228	0.479203	0.201913	24	no_membrane_GO	molecular_function	biological_process	COPI-coated vesicle/cytoplasm/mitochondrion/Golgi apparatus/cytoplasmic vesicle
1	YPL135W	ISU1	1+2+6+3+4	mito	Matrix/IM	B	84.2742			0.9906	0.927	0.996					11.174	4	9	0.267	0.178915	0.0383	32	endomembrane system	ATPase activator activity/iron ion binding/ferrous iron binding/zinc ion binding/metal ion binding/iron-sulfur cluster binding/2 iron, 2 sulfur cluster binding		cytoplasm/mitochondrial matrix/mitochondrion
1	YCR098C	GIT1		not mito			14.6114			0.0044	0.067	0					2.476	0	7	0.272	0.139323	0.314995	13	no_membrane_GO	glycerophosphodiester transmembrane transporter activity/glycerol-3-phosphate transmembrane transporter activity/transmembrane transporter activity	glycerophosphodiester transmembrane transport/glycerol-3-phosphate transmembrane transport/transmembrane transport	fungal-type vacuole/plasma membrane/membrane/cell periphery
1	YBL060W	YEL1		not mito			13.4856			0.007	0.095	0					4.176	0	-9	0.229	0.388589	0.586638	5	no_membrane_GO	guanyl-nucleotide exchange factor activity	protein localization/positive regulation of phosphatidylinositol biosynthetic process/regulation of ARF protein signal transduction/actin cortical patch localization	cytoplasm/plasma membrane/cellular bud tip/cellular bud neck/membrane
1	YKR041W			not mito			13.9616			0.0131	0.063	0					2.472	0	2	0.287	0.387783	0.5	0	membrane	molecular_function	biological_process	nucleus/cytoplasm/mitotic spindle
1	YMR042W	ARG80		not mito			15.0208			0.0071	0.095	0					3.199	0	-5	0.186	0.216764	0.5	9	no_membrane_GO	RNA polymerase II cis-regulatory region sequence-specific DNA binding/DNA-binding transcription factor activity, RNA polymerase II-specific/cis-regulatory region sequence-specific DNA binding/DNA binding/protein dimerization activity	positive regulation of transcription by RNA polymerase II/arginine metabolic process/regulation of arginine biosynthetic process/regulation of arginine catabolic process	nucleus
1	YMR239C	RNT1		not mito			22.9902			0.0085	0.089	0					2.63	4	4	0.209	0.284013	0.201913	26	no_membrane_GO	RNA binding/double-stranded RNA binding/nuclease activity/endonuclease activity/ribonuclease III activity/hydrolase activity	nuclear-transcribed mRNA catabolic process, RNase MRP-dependent/chromatin organization/rRNA processing/termination of RNA polymerase II transcription/RNA processing/rRNA transcription/termination of RNA polymerase II transcription, exosome-dependent/U1 snRNA 3'-end processing/U4 snRNA 3'-end processing/U5 snRNA 3'-end processing/box C/D RNA processing/box H/ACA RNA processing/regulation of fungal…	nucleus/nucleoplasm/nucleolus
1	YLR045C	STU2		not mito						0.0091	0.065	0					3.324	0	8	0.205	0.392287	0.201913	29	endomembrane system	microtubule plus end polymerase/microtubule binding/microtubule plus-end binding	microtubule nucleation/spindle organization/mitotic spindle organization/cellular component organization/establishment or maintenance of microtubule cytoskeleton polarity/microtubule polymerization	microtubule plus-end/kinetochore/spindle pole/spindle pole body/chromosome, centromeric region/chromosome/cytoplasm/spindle/cytoskeleton/microtubule/spindle microtubule/cell cortex/intracellular non-membrane-bounded organelle/supramolecular complex
1	YDR242W	AMD2		not mito			14.9952			0.0131	0.134	0.036					2.781	2	-13	0.225	0.294294	0.22476	30	no_membrane_GO	molecular_function/amidase activity/hydrolase activity/indoleacetamide hydrolase activity	biological_process	cellular_component
1	YCR019W	MAK32		not mito			14.7091			0.0132	0.07	0					0.859	0	-5	0.216	0.182707	0.297785	27	no_membrane_GO	molecular_function	biological_process	cellular_component
1	YJR100C	AIM25	1+2+6+3+4	mito	Matrix/IM		12.8791			0.9906	0.872	0.868					9.602	6	3	0.225	0.142294	0.2978	28	no_membrane_GO	molecular_function/phospholipid scramblase activity	plasma membrane phospholipid scrambling/cellular response to oxidative stress/cellular response to heat/negative regulation of autophagy of mitochondrion	plasma membrane/mitochondrion
1	YDL031W	DBP10		not mito						0.0261	0.101	0					4.578	4	19	0.275	0.160773	0.148932	32	no_membrane_GO	nucleotide binding/nucleic acid binding/RNA binding/RNA helicase activity/helicase activity/ATP binding/hydrolase activity/ATP hydrolysis activity	maturation of LSU-rRNA from tricistronic rRNA transcript (SSU-rRNA, 5.8S rRNA, LSU-rRNA)/maturation of 5.8S rRNA from tricistronic rRNA transcript (SSU-rRNA, 5.8S rRNA, LSU-rRNA)/rRNA processing/cellular nitrogen compound metabolic process/ribosome biogenesis/macromolecule metabolic process/primary metabolic process/assembly of large subunit precursor of preribosome	nucleolus/nucleus/preribosome, large subunit precursor
1	YBR130C	SHE3		not mito			24.4603			0.0128	0.203	0					2.15	0	4	0.208	0.247495	0.586638	5	endomembrane system	sequence-specific mRNA binding/RNA binding/mRNA binding	intracellular mRNA localization/mating type switching/endoplasmic reticulum inheritance/mRNA transport	cytoplasm/endoplasmic reticulum/endoplasmic reticulum membrane/cellular bud tip/membrane
1	YPL019C	VTC3		not mito			14.0799			0.0131	0.073	0					5.894	1	-1	0.242	0.406975	0.5	15	endomembrane system	calmodulin binding		fungal-type vacuole membrane/autophagosome membrane/cytoplasm/vacuole/vacuolar membrane/endoplasmic reticulum/endoplasmic reticulum membrane/cell cortex/membrane/cytoplasmic vesicle/vacuolar transporter chaperone complex
1	YGR106C	VOA1		not mito			79.8182			0.0132	0.045	0					4.995	1	-35	0.299	0.239325	0.586638	5	no_membrane_GO	molecular_function	protein-containing complex assembly	fungal-type vacuole membrane/vacuole/vacuolar membrane/endoplasmic reticulum/endoplasmic reticulum membrane/membrane
1	YPR101W	SNT309		not mito			14.0222			0.0137	0.057	0					1.574	0	2	0.26	0.993137	0.5	8	no_membrane_GO	first spliceosomal transesterification activity
1	YER180C-A	SLO1		not mito						0.0134	0.14	0					3.502	0	-4	0.188	0.334573	0.5	2	no_membrane_GO	molecular_function
1	YGR068C	ART5		not mito						0.015	0.351	0					2.556	1	4	0.2	0.350678	0.35271	12	no_membrane_GO	protein-macromolecule adaptor activity/ubiquitin protein ligase binding	endocytosis/ubiquitin-dependent endocytosis	cytoplasm/cytosol/plasma membrane
1	YGL244W	RTF1		not mito			34.2655			0.0135	0.075	0					2.383	0	-20	0.25	0.110831	0.128103	30	no_membrane_GO	DNA binding/RNA binding/RNA polymerase II C-terminal domain phosphoserine binding	DNA-templated transcription termination/negative regulation of transcription by RNA polymerase II/snoRNA transcription by RNA polymerase II/regulation of transcription by RNA polymerase II/transcription elongation by RNA polymerase II/mRNA 3'-end processing/sno(s)RNA 3'-end processing/positive regulation of transcription elongation by RNA polymerase II/recruitment of 3'-end processing factors to …	euchromatin/nucleus/nucleoplasm/Cdc73/Paf1 complex
1	YAL009W	SPO7		not mito			16.8193			0.015	0.034	0					4.324	0	16	0.218	0.194823	0.586638	19	endomembrane system	phosphoprotein phosphatase activity/protein phosphatase regulator activity	lipid metabolic process/nuclear envelope organization/sporulation resulting in formation of a cellular spore/reticulophagy/regulation of phospholipid biosynthetic process/negative regulation of phospholipid biosynthetic process	nucleus/endoplasmic reticulum/endoplasmic reticulum membrane/membrane/nuclear membrane/Nem1-Spo7 phosphatase complex
1	YDL193W	NUS1		not mito			28.78			0.0152	0.079	0					6.114	2	-2	0.276	0.225349	0.092613	26	membrane	dehydrodolichyl diphosphate synthase activity/transferase activity/transferase activity, transferring alkyl or aryl (other than methyl) groups	protein glycosylation/dolichol biosynthetic process	endoplasmic reticulum membrane/nucleus/nuclear envelope/endoplasmic reticulum/lipid droplet/membrane/nuclear membrane/dehydrodolichyl diphosphate synthase complex
1	YGL237C	HAP2		not mito			15.0894			0.0175	0.078	0					2.936	0	2	0.26	0.943043	0.468334	30	endomembrane system	DNA-binding transcription activator activity, RNA polymerase II-specific/RNA polymerase II cis-regulatory region sequence-specific DNA binding/DNA-binding transcription factor activity, RNA polymerase II-specific/DNA binding/DNA-binding transcription factor activity	carbon catabolite activation of transcription from RNA polymerase II promoter/regulation of DNA-templated transcription/regulation of transcription by RNA polymerase II/regulation of cellular respiration	nucleus/CCAAT-binding factor complex
1	YPL087W	YDC1		not mito			14.6792			0.0135	0.054	0.01					2.152	0	-1	0.234	0.0732617	0.360254	30	no_membrane_GO	hydrolase activity/hydrolase activity, acting on carbon-nitrogen (but not peptide) bonds, in linear amides/phytoceramidase activity/dihydroceramidase activity		fungal-type vacuole membrane/endoplasmic reticulum/endoplasmic reticulum membrane/membrane
1	YDL130W-A	STF1	1+2+6+3+4	dual	Matrix/IM	B	35.2894			0.9896	0.858	0.998					6.482	5	7	0.214	0.113443	0.2905	25	no_membrane_GO	ATPase binding/ATPase inhibitor activity
1	YNL157W	IGO1		not mito			13.5083			0.0127	0.072	0					2.281	0	6	0.18	0.0681113	0.5	26	endomembrane system	protein serine/threonine phosphatase inhibitor activity/protein phosphatase inhibitor activity	positive regulation of mitotic cell cycle phase transition/positive regulation of protein dephosphorylation/negative regulation of protein dephosphorylation/mRNA stabilization/negative regulation of nuclear-transcribed mRNA catabolic process, deadenylation-dependent decay/positive regulation of G1 to G0 transition	cytoplasm/P-body/nucleus
1	YNR067C	DSE4		not mito			15.9069			0.0152	0.022	0					1.892	0	-59	0.208	0.321342	0.586638	19	no_membrane_GO	beta-glucosidase activity/hydrolase activity/hydrolase activity, acting on glycosyl bonds/glucan endo-1,3-beta-D-glucosidase activity/glucan endo-1,3-beta-glucanase activity, C-3 substituted reducing group/glucan endo-1,4-beta-glucanase activity, C-3 substituted reducing group	polysaccharide catabolic process/septum digestion after cytokinesis/carbohydrate metabolic process/metabolic process/cell wall organization	cell surface/cellular bud scar/extracellular region/cellular bud neck/fungal-type cell wall/cell septum
1	YIL135C	VHS2		not mito			15.1547			0.018	0.118	0					1.513	0	5	0.18	0.579595	0.5	2	membrane	molecular_function	establishment or maintenance of actin cytoskeleton polarity/cell cycle/cellular bud neck septin ring organization	cytoplasm
1	YGL016W	KAP122		not mito			22.5998			0.0197	0.092	0					5.664	1	-39	0.258	0.235703	0.5	30	no_membrane_GO	nuclear export signal receptor activity/nuclear import signal receptor activity	protein import into nucleus/regulation of cell size/nuclear export	nucleus/cytoplasm/nuclear envelope
1	YKL001C	MET14		not mito			14.93			0.0106	0.072	0.013					2.048	1	2	0.372	0.00904303	0.246864	31	endomembrane system	nucleotide binding/adenylylsulfate kinase activity/ATP binding/kinase activity/transferase activity	sulfur amino acid metabolic process/sulfate assimilation/amino acid biosynthetic process/methionine biosynthetic process/phosphorylation/cysteine biosynthetic process/sulfate assimilation, phosphoadenylyl sulfate reduction by phosphoadenylyl-sulfate reductase (thioredoxin)/hydrogen sulfide biosynthetic process	cytoplasm
1	YPR118W	MRI1		not mito			26.6006			0.0155	0.074	0					1.303	0	-14	0.218	0.331286	0.148932	30	no_membrane_GO	isomerase activity/S-methyl-5-thioribose-1-phosphate isomerase activity
1	YMR247C	RKR1		not mito			14.026			0.0185	0.174	0.005					5.585	0	-32	0.221	0.301296	0.586638	30	no_membrane_GO	ubiquitin-protein transferase activity/zinc ion binding/transferase activity/ribosomal large subunit binding/metal ion binding/ubiquitin protein ligase activity	chromatin organization/ubiquitin-dependent protein catabolic process/proteasomal protein catabolic process/protein ubiquitination/protein metabolic process/protein catabolic process/subtelomeric heterochromatin formation/rescue of stalled ribosome/ribosome-associated ubiquitin-dependent protein catabolic process	cytosol/chromosome, telomeric region/nucleus/cytoplasm/RQC complex
1	YJL101C	GSH1		not mito			27.6092			0.0204	0.121	0					2.482	0	-13	0.226	0.113219	0.0330738	31	no_membrane_GO	nucleotide binding/catalytic activity/glutamate-cysteine ligase activity/ATP binding/ligase activity	glutathione biosynthetic process/response to hydrogen peroxide/response to cadmium ion	cytoplasm
1	YDR190C	RVB1		not mito			14.0404			0.0067	0.17	0					1.042	0	-7	0.273	0.0907105	0.194215	31	no_membrane_GO	3'-5' DNA helicase activity/nucleotide binding/DNA helicase activity/helicase activity/ATP binding/ATP-dependent activity, acting on DNA/hydrolase activity/ATP hydrolysis activity/5'-3' DNA helicase activity	box C/D snoRNP assembly/DNA repair/chromatin organization/chromatin remodeling/regulation of transcription by RNA polymerase II/DNA damage response/histone acetylation/DNA duplex unwinding	Swr1 complex/nucleus/Ino80 complex/NuA4 histone acetyltransferase complex/ASTRA complex/R2TP complex
1	YBR255W	MTC4		not mito			14.0096			0.009	0.094	0					1.462	1	25	0.187	0.302191	0.5	5	no_membrane_GO	molecular_function	biological_process	lipid droplet/peroxisome/cytoplasm/membrane
1	YFL031W	HAC1		not mito			14.5947			0.0132	0.079	0					0.521	0	-11	0.182	NA	0.468334	23	no_membrane_GO	DNA-binding transcription factor activity, RNA polymerase II-specific/DNA binding/DNA-binding transcription factor activity	positive regulation of transcription by RNA polymerase II/regulation of DNA-templated transcription/response to unfolded protein/negative regulation of transcription from RNA polymerase II promoter involved in meiotic cell cycle/endoplasmic reticulum unfolded protein response/response to endoplasmic reticulum stress	nucleus
1	YNL142W	MEP2		not mito			18.0845			0.0136	0.055	0					1.468	0	-4	0.266	0.167806	0.303645	28	endomembrane system	ammonium transmembrane transporter activity	pseudohyphal growth/nitrogen utilization/ammonium transmembrane transport/positive regulation of filamentous growth of a population of unicellular organisms	plasma membrane/membrane
1	YHR193C	EGD2		not mito			276.935			0.0145	0.139	0					1.996	0	-7	0.587	0.166377	0.291744	31	membrane	phosphatidylinositol-3-phosphate binding/unfolded protein binding/phosphatidylinositol-4-phosphate binding/phosphatidic acid binding/phosphatidylinositol-3,5-bisphosphate binding	protein targeting to membrane/post-translational protein targeting to endoplasmic reticulum membrane/protein transport	cytoplasm/nucleus/nascent polypeptide-associated complex
1	YMR037C	MSN2		not mito						0.0219	0.047	0					1.182	0	-10	0.226	0.284101	0.5	13	membrane	DNA-binding transcription factor activity, RNA polymerase II-specific/cis-regulatory region sequence-specific DNA binding/DNA binding/zinc ion binding/metal ion binding	positive regulation of transcription by RNA polymerase II/regulation of transcription by RNA polymerase II/chromatin remodeling/response to starvation	nucleus/cytoplasm/cytosol
1	YOR358W	HAP5		not mito			17.8691			0.0117	0.127	0					2.477	0	-23	0.204	0.0755664	0.201913	29	no_membrane_GO	RNA polymerase II cis-regulatory region sequence-specific DNA binding/DNA-binding transcription activator activity, RNA polymerase II-specific/DNA binding/protein heterodimerization activity		nucleus/CCAAT-binding factor complex
1	YPR024W	YME1	1+2+6+3+4	mito	IMS/IM		21.7595			0.9906	0.626	0.095					7.554	3	-2	0.256	0.107469	0.0604	32	no_membrane_GO	nucleotide binding/ATP-dependent peptidase activity/metalloendopeptidase activity/ATP binding/peptidase activity/metallopeptidase activity/zinc ion binding/hydrolase activity/ATP hydrolysis activity/metal ion binding		mitochondrial inner membrane/mitochondrion/membrane/i-AAA complex
1	YBR084W	MIS1	1+2+6+3+4	mito	IM	B	40.7459			0.9881	0.972	0.996					7.464	6	10	0.288	0.155636	0.2002	32	no_membrane_GO	nucleotide binding/catalytic activity/formate-tetrahydrofolate ligase activity/methenyltetrahydrofolate cyclohydrolase activity/methylenetetrahydrofolate dehydrogenase [NAD(P)+] activity/methylenetetrahydrofolate dehydrogenase (NADP+) activity/ATP binding/oxidoreductase activity/hydrolase activity/ligase activity	histidine biosynthetic process/nucleobase-containing compound metabolic process/purine nucleotide biosynthetic process/one-carbon metabolic process/metabolic process/amino acid biosynthetic process/methionine biosynthetic process/tetrahydrofolate interconversion/folic acid biosynthetic process	mitochondrion/cytosol
1	YER060W	FCY21		not mito			16.5682			0.0097	0.11	0					3.286	1	-9	0.221	0.159211	0.5	19	membrane	nucleobase transmembrane transporter activity/transmembrane transporter activity	cytosine transport/transmembrane transport/purine-containing compound transmembrane transport	plasma membrane/membrane
1	YHL047C	ARN2		not mito			14.5582			0.0144	0.05	0					0.301	0	5	0.233	0.121937	0.5	20	endomembrane system	siderophore-iron transmembrane transporter activity/transmembrane transporter activity	monoatomic ion transport/intracellular iron ion homeostasis/siderophore metabolic process/siderophore transport/siderophore-dependent iron import into cell/iron ion transmembrane transport/siderophore transmembrane transport/transmembrane transport	endosome/vacuolar membrane/fungal-type vacuole/endosome membrane/membrane
1	YLR003C	CMS1		not mito			20.3506			0.0155	0.055	0					3.469	0	2	0.232	0.202186	0.586638	27	endomembrane system	molecular_function	biological_process	nucleus/cytoplasm/90S preribosome
1	YCL016C	DCC1		not mito			17.128			0.0162	0.065	0					2.492	1	-6	0.223	0.192117	0.586638	17	no_membrane_GO	molecular_function	telomere tethering at nuclear periphery/DNA replication/mitotic sister chromatid cohesion/maintenance of mitotic sister chromatid cohesion/maintenance of DNA trinucleotide repeats	chromosome, centromeric region/chromatin/Ctf18 RFC-like complex
1	YJR024C	MDE1		not mito			15.7405			0.0232	0.073	0.008					2.345	0	-4	0.217	0.422006	0.239883	30	no_membrane_GO	zinc ion binding/lyase activity/methylthioribulose 1-phosphate dehydratase activity/metal ion binding	amino acid biosynthetic process/methionine biosynthetic process/L-methionine salvage from S-adenosylmethionine/L-methionine salvage from methylthioadenosine	cytoplasm
1	YDR288W	NSE3		not mito			14.4447			0.0297	0.047	0					1.034	0	-10	0.224	0.300283	0.586638	6	no_membrane_GO	SUMO transferase activity	DNA repair/DNA recombination/DNA damage response	nucleus/cytoplasm/Smc5-Smc6 complex
1	YPR187W	RPO26		not mito			18.0491			0.0118	0.056	0					8.075	0	-15	0.166	NA	0.128103	31	no_membrane_GO	RNA polymerase I activity/RNA polymerase II activity/RNA polymerase III activity/RNA-dependent RNA polymerase activity/DNA binding/DNA-directed 5'-3' RNA polymerase activity
1	YPR007C	REC8		not mito						0.0122	0.092	0					0.854	1	-24	0.209	0.210396	0.342859	14	no_membrane_GO	chromatin binding		chromosome, centromeric region/condensed chromosome, centromeric region/condensed nuclear chromosome/nucleus/chromosome/cohesin complex
1	YDL043C	PRP11		not mito			17.4116			0.0128	0.093	0					1.632	0	2	0.265	0.205452	0.586638	30	no_membrane_GO	nucleic acid binding/RNA binding/zinc ion binding/metal ion binding	spliceosomal complex assembly/mRNA processing/RNA splicing/ribonucleoprotein complex biogenesis	nucleus/spliceosomal complex/U2 snRNP/U2-type prespliceosome/catalytic step 2 spliceosome/cellular anatomical entity/ribonucleoprotein complex
1	YKR021W	ALY1		not mito			17.3241			0.0144	0.056	0					1.82	0	-23	0.212	0.189989	0.5	27	endomembrane system	protein-macromolecule adaptor activity/ubiquitin protein ligase binding	positive regulation of ubiquitin-dependent endocytosis/endocytosis/regulation of intracellular transport/ubiquitin-dependent endocytosis	cytoplasm/cytosol/early endosome/late endosome
1	YMR177W	MMT1	1+2+6+3+4	mito	Matrix/IM		23.1092			0.9903	0.715	0.46					6.566	7	-5	0.239	0.182817	0.2019	25	no_membrane_GO	molecular_function/monoatomic cation transmembrane transporter activity	monoatomic ion transport/monoatomic cation transport/intracellular iron ion homeostasis/intracellular monoatomic cation homeostasis/iron ion transmembrane transport/transmembrane transport/inorganic ion homeostasis	membrane/mitochondrion/mitochondrial membrane
1	YOR158W	PET123	1+2+6+3+4	mito	Matrix/IM		35.1107			0.9901	0.507	0.138					7.082	6	20	0.224	0.128904	0.5866	5	no_membrane_GO	structural constituent of ribosome		mitochondrion/mitochondrial small ribosomal subunit/ribosome/ribonucleoprotein complex
1	YER059W	PCL6		not mito			21.6137			0.0154	0.2	0					2.975	1	-6	0.179	0.511186	0.586638	31	membrane	cyclin-dependent protein serine/threonine kinase regulator activity/protein kinase binding	regulation of cyclin-dependent protein serine/threonine kinase activity/carbohydrate metabolic process/glycogen metabolic process/regulation of glycogen biosynthetic process/regulation of glycogen catabolic process	nucleus/cyclin-dependent protein kinase holoenzyme complex/cytoplasm
1	YHL010C	ETP1		not mito			17.2332			0.0202	0.077	0					3.641	0	-8	0.236	0.423239	0.142184	31	no_membrane_GO	nuclear localization sequence binding/zinc ion binding/ubiquitin binding/metal ion binding/ubiquitin protein ligase activity	Ras protein signal transduction/protein ubiquitination/response to ethanol	cytoplasm/cellular_component
1	YPR107C	YTH1		not mito			19.4517			0.0432	0.118	0.008					3.166	1	5	0.256	0.295827	0.201913	30	no_membrane_GO	RNA binding/zinc ion binding/metal ion binding
1	YKL038W	RGT1		not mito			18.0117			0.0101	0.108	0					5.772	0	3	0.187	0.234192	0.5	7	membrane	DNA-binding transcription activator activity, RNA polymerase II-specific/RNA polymerase II cis-regulatory region sequence-specific DNA binding/DNA-binding transcription factor activity, RNA polymerase II-specific/DNA binding/zinc ion binding/metal ion binding	negative regulation of transcription by RNA polymerase II/nitrogen catabolite activation of transcription from RNA polymerase II promoter/glucose metabolic process/regulation of DNA-templated transcription/positive regulation of transcription by RNA polymerase II	nucleus/cytoplasm
1	YML103C	NUP188		not mito			15.3041			0.0142	0.248	0.003					4.163	1	-35	0.255	0.358398	0.171002	24	membrane	structural constituent of nuclear pore	RNA export from nucleus/protein import into nucleus/nuclear pore organization/protein transport/mRNA export from nucleus in response to heat stress/mRNA transport	nucleus/nuclear pore/membrane/nuclear membrane/nuclear pore inner ring
1	YDL008W	APC11		not mito						0.0147	0.08	0					4.224	2	-14	0.287	0.120108	0.157284	28	endomembrane system	zinc ion binding/ligase activity/metal ion binding/ubiquitin protein ligase activity/cullin family protein binding	ubiquitin-dependent protein catabolic process/cell cycle/protein ubiquitination/anaphase-promoting complex-dependent catabolic process/positive regulation of mitotic metaphase/anaphase transition/cell division	nucleus/anaphase-promoting complex
1	YDL129W			not mito			16.8286			0.0212	0.213	0					3.207	0	9	0.163	0.399427	0.5	1	no_membrane_GO	molecular_function	biological_process	nucleus/cytoplasm
1	YNR044W	AGA1		not mito			18.0683			0.0134	0.01	0					3.566	1	-19	0.177	0.850795	0.5	6	membrane	cell adhesion molecule binding	agglutination involved in conjugation with cellular fusion/cell adhesion/response to pheromone	extracellular region/fungal-type cell wall/membrane/cell periphery/side of membrane
1	YDR497C	ITR1		not mito		B	119.086			0.0342	0.207	0					1.865	2	-4	0.271	0.0715096	0.468334	26	endomembrane system	myo-inositol transmembrane transporter activity/myo-inositol:proton symporter activity/transmembrane transporter activity	pseudohyphal growth/myo-inositol transport/transmembrane transport/myo-inositol import across plasma membrane	membrane/fungal-type vacuole/fungal-type vacuole membrane/plasma membrane/cell periphery
1	YBR269C	SDH8	1+2+6+3+4	dual	Matrix/IM		20.3086			0.9899	0.818	0.696					7.292	5	1	0.18	0.117939	0.5866	27	no_membrane_GO	protein folding chaperone	protein folding/mitochondrial respiratory chain complex II assembly	mitochondrion/mitochondrial matrix
1	YPL065W	VPS28		not mito			17.1591			0.0153	0.12	0					2.121	3	-9	0.288	0.126677	0.148932	29	no_membrane_GO	protein-containing complex binding		ESCRT I complex/cytoplasm/endosome/cytosol/membrane/late endosome membrane
1	YHR028C	DAP2		not mito			14.3391			0.0166	0.025	0					5.292	0	-30	0.222	0.195094	0.0285093	32	no_membrane_GO	aminopeptidase activity/serine-type endopeptidase activity/peptidase activity/serine-type peptidase activity/dipeptidyl-peptidase activity/hydrolase activity	proteolysis/protein processing	plasma membrane/fungal-type vacuole membrane/vacuole/vacuolar membrane/membrane/cellular anatomical entity
1	YJR140C	HIR3		not mito						0.0187	0.058	0					3.384	0	-28	0.225	0.426231	0.201913	22	endomembrane system	DNA binding/nucleosome binding/transcription corepressor activity	negative regulation of transcription involved in G1/S transition of mitotic cell cycle/chromatin organization/transcription elongation by RNA polymerase II	nucleus/HIR complex/chromosome
1	YDL106C	PHO2		not mito			14.2479			0.0236	0.057	0					3.262	0	-29	0.221	0.279073	0.419605	26	membrane	DNA-binding transcription activator activity, RNA polymerase II-specific/RNA polymerase II cis-regulatory region sequence-specific DNA binding/DNA-binding transcription factor activity, RNA polymerase II-specific/DNA binding/sequence-specific DNA binding	positive regulation of transcription regulatory region DNA binding/regulation of purine nucleobase metabolic process/chromatin remodeling/regulation of DNA-templated transcription/regulation of transcription by RNA polymerase II/cell differentiation/positive regulation of DNA binding/positive regulation of phosphate metabolic process/positive regulation of transcription by RNA polymerase II/regul…	cytosol/nucleus/intracellular organelle
1	YHL016C	DUR3		not mito			15.6428			0.0281	0.02	0					5.445	0	-11	0.236	0.073888	0.254916	25	no_membrane_GO	urea transmembrane transporter activity/putrescine transmembrane transporter activity/spermidine transmembrane transporter activity/transmembrane transporter activity	urea transport/putrescine transport/spermidine transport/transmembrane transport/urea transmembrane transport/spermidine transmembrane transport	plasma membrane/endoplasmic reticulum/membrane/cell periphery
1	YOR369C	RPS12		not mito						0.015	0.033	0					4.349	0	-10	0.85	0.0080753	0.128103	29	membrane	structural constituent of ribosome		cytoplasm/ribosome/cytosolic small ribosomal subunit/cellular anatomical entity/ribonucleoprotein complex
1	YLR266C	PDR8		not mito			17.5561			0.0153	0.08	0					0.66	0	-3	0.229	0.678473	0.5	2	endomembrane system	RNA polymerase II cis-regulatory region sequence-specific DNA binding/DNA-binding transcription factor activity, RNA polymerase II-specific/DNA binding/zinc ion binding/metal ion binding	positive regulation of transcription by RNA polymerase II/DNA-templated transcription/regulation of DNA-templated transcription	nucleus/cytoplasm
1	YDR453C	TSA2		not mito			19.3649			0.0153	0.136	0					4.773	0	0	0.359	0.191206	0.281853	28	no_membrane_GO	peroxidase activity/thioredoxin peroxidase activity/antioxidant activity/oxidoreductase activity/peroxiredoxin activity/thioredoxin-dependent peroxiredoxin activity	protein folding/response to oxidative stress/cellular response to oxidative stress/hydrogen peroxide catabolic process/cell redox homeostasis/cellular response to chemical stimulus/cellular oxidant detoxification	cytosol/cytoplasm
1	YKR007W	MEH1		not mito						0.0155	0.102	0					3.234	2	-12	0.2	0.273287	0.5	1	no_membrane_GO	molecular_function	protein localization to vacuole/regulation of receptor recycling/autophagy/vacuolar acidification/lysosome organization/protein transport/endosomal transport/lysosomal microautophagy/positive regulation of TOR signaling/cholesterol homeostasis/positive regulation of MAPK cascade/cellular response to amino acid stimulus	fungal-type vacuole membrane/vacuole/vacuolar membrane/cytosol/membrane/late endosome membrane/membrane raft/Ragulator complex
1	YGL194C	HOS2		not mito			22.6202			0.0162	0.077	0					0.732	0	-25	0.194	0.093408	0.0678957	32	no_membrane_GO	histone deacetylase activity/zinc ion binding/hydrolase activity/NAD-independent histone deacetylase activity	chromatin organization/chromatin remodeling/regulation of DNA-templated transcription/histone deacetylation/positive regulation of stress-activated MAPK cascade/negative regulation of meiotic nuclear division	nuclear periphery/nucleus/cytoplasm/Set3 complex/Rpd3L-Expanded complex
1	YOL006C	TOP1		not mito			16.6205			0.0127	0.059	0					3.097	0	12	0.298	0.165668	0.128103	31	no_membrane_GO	DNA binding/DNA topoisomerase activity/DNA topoisomerase type I (single strand cut, ATP-independent) activity/isomerase activity	regulation of mitotic recombination/rDNA heterochromatin formation/DNA replication/DNA topological change/DNA strand elongation involved in DNA replication/chromatin organization/regulation of transcription by RNA polymerase II/transcription elongation by RNA polymerase II/chromosome segregation/mitotic chromosome condensation/nuclear migration/rRNA transcription	nucleolus/nucleus/nucleoplasm/chromosome/replication fork protection complex
1	YKL148C	SDH1	1+2+6+3+4	mito	IM		0			0.99	0.913	0.996					4.637	6	-1	0.338	0.11319	0.0383	31	no_membrane_GO	succinate dehydrogenase (ubiquinone) activity/electron transfer activity/oxidoreductase activity/oxidoreductase activity, acting on the CH-CH group of donors/flavin adenine dinucleotide binding/fumarate reductase (menaquinone)	tricarboxylic acid cycle/mitochondrial electron transport, succinate to ubiquinone/electron transport chain/cellular respiration	mitochondrion/mitochondrial inner membrane/mitochondrial respiratory chain complex II, succinate dehydrogenase complex (ubiquinone)/membrane/mitochondrial membrane
1	YDR075W	PPH3		not mito			21.2462			0.0151	0.058	0					4.912	0	-15	0.244	0.0269607	0.148932	19	no_membrane_GO	phosphoprotein phosphatase activity/protein serine/threonine phosphatase activity/hydrolase activity/myosin phosphatase activity/metal ion binding	regulation of TORC1 signaling/double-strand break repair via homologous recombination/positive regulation of nitrogen compound metabolic process/meiotic recombination checkpoint signaling/negative regulation of glucose mediated signaling pathway/negative regulation of DNA damage checkpoint/positive regulation of double-strand break repair via nonhomologous end joining	nuclear periphery/condensed nuclear chromosome/nucleus/cytoplasm/protein phosphatase 4 complex
1	YDR281C	PHM6		not mito			13.7653			0.0154	0.052	0					10.1	0	-7	0.19	0.478333	0.5	0	no_membrane_GO	molecular_function	biological_process	fungal-type vacuole/vacuole/vacuolar membrane/membrane
1	YLR427W	MAG2		not mito			20.1717			0.0156	0.062	0					2.56	0	10	0.227	0.276423	0.169529	29	no_membrane_GO	transcription cis-regulatory region binding/zinc ion binding/transferase activity/metal ion binding	biological_process/protein ubiquitination/positive regulation of transcription by RNA polymerase II	cytoplasm
1	YJR158W	HXT16		not mito						0.0156	0.057	0					0.83	0	4	0.234	nan	0.468334	25	no_membrane_GO	carbohydrate:proton symporter activity/fructose transmembrane transporter activity/glucose transmembrane transporter activity/mannose transmembrane transporter activity/transmembrane transporter activity	carbohydrate transport/hexose transmembrane transport/fructose transmembrane transport/mannose transmembrane transport/sorbitol transmembrane transport/mannitol transmembrane transport/transmembrane transport/proton transmembrane transport/glucose transmembrane transport	plasma membrane/membrane/cell periphery
1	YEL053C	MAK10		not mito			18.1856			0.0115	0.068	0					2.516	0	-16	0.229	0.552805	0.16265	30	no_membrane_GO	peptide alpha-N-acetyltransferase activity	N-terminal protein amino acid acetylation/macroautophagy/N-terminal peptidyl-methionine acetylation	cytoplasm/NatC complex
1	YLR254C	NDL1		not mito			17.2535			0.0148	0.045	0					3.94	0	-4	0.212	0.303098	0.5	4	no_membrane_GO	microtubule plus-end binding	cell cycle/nuclear migration along microtubule/cell division	peroxisome/nucleus/cytoplasm/cytoskeleton/microtubule/cytoplasmic microtubule
1	YEL063C	CAN1		not mito			53.5695			0.016	0.06	0					2.534	1	4	0.301	0.288551	0.586638	25	endomembrane system	amino acid transmembrane transporter activity/basic amino acid transmembrane transporter activity/transmembrane transporter activity/L-arginine transmembrane transporter activity	amino acid transmembrane transport/amino acid transport/basic amino acid transport/transmembrane transport/organic substance transport/nitrogen compound transport/L-arginine transmembrane transport	mitochondrion/endosome/endoplasmic reticulum/plasma membrane/endosome membrane/membrane/eisosome
1	YFL007W	BLM10		not mito			25.2211			0.0048	0.061	0.006					4.206	0	-54	0.234	0.29436	0.586638	28	no_membrane_GO	peptidase activator activity/lysine-acetylated histone binding/proteasome binding	DNA repair/DNA damage response/proteasomal ubiquitin-independent protein catabolic process/proteasome assembly/regulation of proteasomal protein catabolic process/proteasome storage granule assembly/proteasome core complex import into nucleus	nucleus/cytosol/cytoplasm/proteasome storage granule
1	YFR017C	IGD1		not mito			24.3383			0.0071	0.098	0					1.617	0	-1	0.226	0.561097	0.5	2	endomembrane system	enzyme inhibitor activity	glycogen biosynthetic process/negative regulation of glycogen catabolic process	cytoplasm
1	YPL183W-A	RTC6	1+2+6+3	mito	Matrix/IM		32.5965			0.9918	0.711	0.581					7.605	5	18	0.246	0.904763	0.5	28	no_membrane_GO	structural constituent of ribosome/zinc ion binding
1	YPR201W	ARR3		not mito			13.2792			0.0153	0.052	0					4.056	0	7	0.241	0.216415	0.424615	21		inorganic anion transmembrane transporter activity/antimonite transmembrane transporter activity/arsenite transmembrane transporter activity/antiporter activity
1	YOR371C	GPB1		not mito			21.1494			0.0162	0.247	0					3.287	1	-10	0.226	0.41606	0.586638	6	no_membrane_GO	cAMP-dependent protein kinase inhibitor activity/GTPase activating protein binding		cytoplasm/plasma membrane
1	YML015C	TAF11		not mito			15.9038			0.0197	0.089	0.004					4.297	0	-5	0.303	0.292906	0.128103	29	membrane	chromatin binding/transcription coactivator activity/protein heterodimerization activity	transcription by RNA polymerase II/transcription initiation at RNA polymerase II promoter/RNA polymerase II preinitiation complex assembly	nucleus/transcription factor TFIID complex/intracellular organelle
1	YBR145W	ADH5		not mito			27.3439			0.0137	0.074	0					2.686	0	-6	0.329	0.067724	0.142184	26	no_membrane_GO	alcohol dehydrogenase (NAD+) activity/zinc ion binding/oxidoreductase activity/alcohol dehydrogenase [NAD(P)+] activity/metal ion binding	amino acid catabolic process to alcohol via Ehrlich pathway/NADH oxidation/glycolytic fermentation to ethanol	cytoplasm/nucleus
1	YPL109C	CQD1	1+2+6+3+4	dual	IMS/IM		14.0083			0.1221	0.887	0.953					3.038	9	6	0.246	NA	0.2595	30	no_membrane_GO			mitochondrial inner membrane/mitochondrial membrane/mitochondrial inner-outer membrane contact site/mitochondrion
1	YGR189C	CRH1		not mito			25.6191			0.0081	0.027	0					1.969	1	-21	0.324	0.659739	0.586638	21	endomembrane system	hydrolase activity, hydrolyzing O-glycosyl compounds/glycosyltransferase activity/hydrolase activity/hydrolase activity, acting on glycosyl bonds	carbohydrate metabolic process/cell wall chitin metabolic process/metabolic process/fungal-type cell wall organization/cell wall organization	fungal-type cell wall/incipient cellular bud site/extracellular region/membrane/cell periphery/side of membrane
1	YDL099W	BUG1		not mito			30.4815			0.013	0.08	0					5.026	0	-30	0.232	0.371422	0.5	5	endomembrane system	molecular_function	endoplasmic reticulum to Golgi vesicle-mediated transport/protein secretion/vesicle-mediated transport	cytoplasm/Golgi apparatus/cis-Golgi network/membrane
1	YGR121C	MEP1		not mito			18.8682			0.015	0.021	0.003					3.18	0	-10	0.196	0.136	0.317453	24	membrane	ammonium transmembrane transporter activity	nitrogen utilization/ammonium transmembrane transport	plasma membrane/endoplasmic reticulum/membrane
1	YPR067W	ISA2	1+2+6+3+4	mito	Matrix		22.2265			0.9894	0.863	0.833					6.95	6	1	0.212	0.314625	0.3097	31	no_membrane_GO	iron ion binding/metal ion binding/2 iron, 2 sulfur cluster binding/4 iron, 4 sulfur cluster binding
1	YOR160W	MTR10		not mito			27.4735			0.0156	0.074	0					4.234	0	-49	0.254	0.456872	0.128103	32	membrane	nuclear localization sequence binding/small GTPase binding		cytoplasm/nuclear periphery/nucleus
1	YLR085C	ARP6		not mito			18.0809			0.0165	0.063	0					4.316	0	-15	0.195	0.1513	0.0175113	32	no_membrane_GO	nucleosome binding	chromatin organization/chromatin remodeling	nuclear periphery/Swr1 complex/nucleus/cytoplasm/intracellular non-membrane-bounded organelle
1	YFL062W	COS4		not mito			13.2701			0.0174	0.038	0					1.788	1	9	0.235	0.285572	0.5	1	no_membrane_GO	molecular_function	protein transport to vacuole involved in ubiquitin-dependent protein catabolic process via the multivesicular body sorting pathway	fungal-type vacuole/fungal-type vacuole membrane/nucleus/cytoplasm/endosome/membrane
1	YMR145C	NDE1	1+2+6+3+4	mito	IMS/IM		39.5751			0.9895	0.857	0.936					6.573	6	15	0.344	0.0638866	0.266	25	no_membrane_GO	NADH dehydrogenase activity/oxidoreductase activity/NADH dehydrogenase (quinone) activity	NADH oxidation/glycolytic fermentation to ethanol/regulation of apoptotic process	mitochondrion/mitochondrial intermembrane space/mitochondrial membrane
1	YPR033C	HTS1	1+2+6+3+4	dual	Matrix/IM	B	91.876			0.9879	0.846	0.996					7.731	4	1	0.361	0.152139	0.1456	30	no_membrane_GO	nucleotide binding/mRNA binding/aminoacyl-tRNA ligase activity/histidine-tRNA ligase activity/ATP binding/ligase activity/catalytic activity, acting on a tRNA/sequence-specific mRNA binding		mitochondrion/cytosol/cytoplasm
1	YDR337W	MRPS28	1+2+6+3+4	dual	Matrix/IM		13.2173			0.9893	0.804	0.996					6.644	4	19	0.228	0.143433	0.236	31	no_membrane_GO	RNA binding/structural constituent of ribosome/rRNA binding	translation/mitochondrial translation	cytoplasm/mitochondrion/mitochondrial small ribosomal subunit/ribosome/intracellular organelle/ribonucleoprotein complex
1	YPR152C	URN1		not mito			19.5			0.0123	0.071	0.011					3.111	1	-41	0.2	0.604753	0.5	13	membrane	molecular_function/RNA binding
1	YDR436W	PPZ2		not mito			15.738			0.0197	0.069	0					3.368	6	22	0.164	0.210839	0.5	22	endomembrane system	phosphoprotein phosphatase activity/protein serine/threonine phosphatase activity/hydrolase activity/myosin phosphatase activity/metal ion binding	intracellular sodium ion homeostasis	nucleus/cytoplasm/cellular_component
1	YMR201C	RAD14		not mito			15.1622			0.0283	0.305	0					1.869	0	-1	0.223	0.172789	0.201913	31	endomembrane system	damaged DNA binding/DNA binding/zinc ion binding/metal ion binding	nucleotide-excision repair, DNA damage recognition/DNA repair/base-excision repair/nucleotide-excision repair/DNA damage response/UV-damage excision repair/nucleotide-excision repair involved in interstrand cross-link repair	nucleotide-excision repair factor 1 complex/nucleus
1	YPR023C	EAF3		not mito			21.6742			0.0111	0.059	0					4.457	0	4	0.193	0.109738	0.241536	30	membrane	methylated histone binding		histone acetyltransferase complex/nucleus/Rpd3S/Clr6-CII complex/NuA4 histone acetyltransferase complex
1	YAR014C	BUD14		not mito						0.0152	0.071	0					4.69	1	-82	0.18	0.374617	0.586638	30	no_membrane_GO	protein phosphatase regulator activity	regulation of cell shape/negative regulation of exit from mitosis/regulation of DNA-templated transcription/cytoskeleton organization/cell cycle/negative regulation of actin filament polymerization/establishment or maintenance of actin cytoskeleton polarity/regulation of cytokinesis/regulation of protein localization/cell division/regulation of vesicle-mediated transport/regulation of formin-nucl…	nucleus/microtubule cytoskeleton/cell tip/incipient cellular bud site/cytoplasm/cellular bud tip/cellular bud neck/Kelch-containing formin regulatory complex
1	YDR392W	SPT3		not mito						0.0161	0.056	0					1.254	0	1	0.24	0.100409	0.201913	30	membrane	transcription coregulator activity/protein heterodimerization activity	invasive growth in response to glucose limitation/chromatin organization/transcription by RNA polymerase II/pseudohyphal growth	cytosol/SAGA complex/nucleus/SLIK (SAGA-like) complex
1	YDL245C	HXT15		not mito						0.0164	0.057	0					6.875	0	5	0.234	0.146802	0.468334	25	membrane	carbohydrate:proton symporter activity/fructose transmembrane transporter activity/glucose transmembrane transporter activity/mannose transmembrane transporter activity/transmembrane transporter activity	carbohydrate transport/hexose transmembrane transport/fructose transmembrane transport/mannose transmembrane transport/sorbitol transmembrane transport/mannitol transmembrane transport/transmembrane transport/xylitol transmembrane transport/proton transmembrane transport/glucose transmembrane transport	plasma membrane/membrane/cell periphery
1	YOR308C	SNU66		not mito			19.3663			0.0179	0.08	0					4.498	1	-5	0.201	0.66572	0.215043	30	no_membrane_GO	molecular_function		nucleus/spliceosomal complex/U4/U6 x U5 tri-snRNP complex/ribonucleoprotein complex
1	YKR024C	DBP7		not mito						0.0085	0.045	0					2.455	0	22	0.245	0.273992	0.136456	31	no_membrane_GO	nucleotide binding/nucleic acid binding/RNA binding/RNA helicase activity/helicase activity/ATP binding/hydrolase activity/ATP hydrolysis activity	maturation of LSU-rRNA from tricistronic rRNA transcript (SSU-rRNA, 5.8S rRNA, LSU-rRNA)/endonucleolytic cleavage in ITS1 upstream of 5.8S rRNA from tricistronic rRNA transcript (SSU-rRNA, 5.8S rRNA, LSU-rRNA)/rRNA processing/cellular nitrogen compound metabolic process/ribosome biogenesis/macromolecule metabolic process/primary metabolic process	nucleus/nucleolus
1	YLR239C	LIP2	1+2+6+3+4	mito	Matrix/IM					0.9892	0.904	0.996					10.187	5	12	0.245	0.245883	0.2079	32	endomembrane system	octanoyltransferase activity/transferase activity/acyltransferase activity/ligase activity/lipoyl(octanoyl) transferase activity	protein lipoylation/protein metabolic process/protein modification process	mitochondrion
1	YOL132W	GAS4		not mito			15.9194			0.0205	0.014	0					2.014	0	-28	0.24	0.216524	0.586638	19	no_membrane_GO	transferase activity/1,3-beta-glucanosyltransferase activity	ascospore wall assembly/fungal-type cell wall organization/cell wall organization/fungal-type cell wall (1->3)-beta-D-glucan biosynthetic process	plasma membrane/fungal-type vacuole/fungal-type cell wall/membrane/side of membrane
1	YMR154C	RIM13		not mito			15.6262			0.5923	0.077	0.11					5.844	0	-6	0.204	0.473494	0.586638	23	no_membrane_GO	cysteine-type endopeptidase activity/calcium-dependent cysteine-type endopeptidase activity/peptidase activity/cysteine-type peptidase activity/hydrolase activity	proteolysis/protein processing	cellular_component
1	YBL034C	STU1		not mito			14.2942			0.0132	0.088	0					3.022	0	-18	0.237	0.393546	0.586638	12	endomembrane system	kinetochore binding/microtubule binding/beta-tubulin binding	cell cycle/attachment of spindle microtubules to kinetochore/cell division/astral microtubule depolymerization/mitotic spindle assembly	polar microtubule/mitotic spindle/mitotic spindle midzone/kinetochore/microtubule organizing center/spindle microtubule/cytoplasmic microtubule/chromosome, centromeric region/nucleus/chromosome/cytoplasm/spindle/cytoskeleton/microtubule
1	YLR305C	STT4	1+2+3+4	dual	OM					0.9892	0.808	0.865					5.851	7	-1	0.234	0.201747	0.2019	32	no_membrane_GO	nucleotide binding/1-phosphatidylinositol 4-kinase activity/ATP binding/kinase activity/transferase activity/phosphotransferase activity, alcohol group as acceptor	microlipophagy/autophagy of mitochondrion/macroautophagy/phosphorylation/phosphatidylinositol phosphate biosynthetic process/phosphatidylinositol-mediated signaling/autophagosome-lysosome fusion	cytoplasm/plasma membrane/mitochondrion
1	YDR108W	GSG1		not mito			18.7666			0.0154	0.054	0.041					3.447	0	-10	0.206	0.249667	0.319567	29	no_membrane_GO	molecular_function	protein localization to phagophore assembly site/autophagosome assembly/endoplasmic reticulum to Golgi vesicle-mediated transport/autophagy/macroautophagy/autophagy of peroxisome/sporulation resulting in formation of a cellular spore/cytoplasm to vacuole transport by the Cvt pathway/piecemeal microautophagy of the nucleus/meiotic cell cycle/Cvt vesicle assembly	phagophore assembly site/Golgi apparatus/cytosol/cytoplasmic vesicle/TRAPPIII protein complex
1	YLR141W	RRN5		not mito			15.7189			0.0161	0.083	0					7.175	0	-4	0.211	0.576079	0.5	6	no_membrane_GO	RNA polymerase I general transcription initiation factor activity	chromatin organization/nucleolar large rRNA transcription by RNA polymerase I	RNA polymerase I upstream activating factor complex/nucleus/nucleolus
1	YDL174C	DLD1	1+2+6+3+4	mito	IMS/IM		19.8347			0.989	0.916	0.996					11.482	9	-5	0.292	0.0763685	0.5192	30	no_membrane_GO	catalytic activity/D-lactate dehydrogenase (cytochrome) activity/zinc ion binding/D-lactate dehydrogenase activity/oxidoreductase activity/flavin adenine dinucleotide binding/FAD binding	lactate catabolic process	mitochondrion/mitochondrial inner membrane/membrane
1	YPL258C	THI21		not mito			13.9647			0.0185	0.053	0					1.169	0	-13	0.257	0.205884	0.201913	19	endomembrane system	nucleotide binding/ATP binding/hydroxymethylpyrimidine kinase activity/phosphomethylpyrimidine kinase activity/kinase activity/transferase activity/thiaminase activity		cytosol/cellular_component
1	YDR006C	SOK1		not mito			274.248			0.0132	0.546	0					4.598	0	17	0.226	0.195717	0.586638	25	no_membrane_GO	molecular_function	protein kinase A signaling	nucleus
1	YHR198C	AIM18	1+2+6+3+4	dual	IM/IMS/OM		19.2012			0.9889	0.649	0.547					10.395	0	8	0.203	0.417087	0.5866	24	no_membrane_GO	intramolecular lyase activity/heme binding	biological_process	mitochondrial inner membrane/mitochondrion
1	YJR059W	PTK2		not mito			18.7578			0.0186	0.157	0.02					2.965	1	13	0.225	0.216706	0.171476	12	no_membrane_GO	protein kinase activity/nucleotide binding/protein serine/threonine kinase activity/ATP binding/kinase activity/transferase activity/protein serine kinase activity	G1/S transition of mitotic cell cycle/spermine transport/protein phosphorylation/intracellular monoatomic ion homeostasis/regulation of cell size/putrescine transport/spermidine transport/phosphorylation/intracellular signal transduction	nucleus/cytoplasm/plasma membrane
1	YMR213W	CEF1		not mito			18.384			0.0406	0.077	0.011					1.943	1	3	0.231	0.285173	0.5	32	endomembrane system	second spliceosomal transesterification activity/DNA binding	generation of catalytic spliceosome for second transesterification step/mRNA splicing, via spliceosome/mRNA processing/RNA splicing	Prp19 complex/nucleus/spliceosomal complex/cytoplasm/U2-type catalytic step 1 spliceosome
1	YNR045W	PET494	1+2+6+3+4	mito	IM		15.912			0.9889	0.708	0.963					12.425	9	11	0.222	0.340711	0.5866	1	no_membrane_GO	translation regulator activity	regulation of translation/positive regulation of mitochondrial translation	mitochondrion/mitochondrial inner membrane/membrane
1	YLR021W	IRC25		not mito			14.4699			0.015	0.098	0					3.434	0	-10	0.221	0.336529	0.5	5	no_membrane_GO	molecular_function	chaperone-mediated protein complex assembly/proteasome assembly/nuclear-transcribed mRNA catabolic process, non-stop decay	nucleus/cytoplasm
1	YOR010C	TIR2		not mito			17.1982			0.0163	0.022	0					2.131	1	-15	0.565	0.245485	0.5	2	membrane	molecular_function/structural constituent of cell wall		fungal-type cell wall/fungal-type vacuole/extracellular region/membrane/cell periphery/side of membrane
1	YBR183W	YPC1		not mito			15.9492			0.0171	0.108	0.005					2.069	1	3	0.221	0.0807443	0.360254	26	membrane	hydrolase activity/hydrolase activity, acting on carbon-nitrogen (but not peptide) bonds, in linear amides/sphingosine N-acyltransferase activity/phytoceramidase activity	sphingolipid metabolic process/ceramide metabolic process/ceramide biosynthetic process/ceramide catabolic process	endoplasmic reticulum/endoplasmic reticulum membrane/membrane/cortical endoplasmic reticulum
1	YPL106C	SSE1		not mito		B	211.617			0.0307	0.291	0					1.829	0	-27	0.558	0.172826	0.226388	31	no_membrane_GO	nucleotide binding/adenyl-nucleotide exchange factor activity/calmodulin binding/ATP binding/peptide binding/ATP-dependent protein folding chaperone		nucleus/cytosol/cytoplasm/polysome
1	YOL127W	RPL25	3+4	mito	Ambiguous					0.991	0.312	0.358	B	LB	B	W	10.669	8	18	0.455	NA	0.181749	30	no_membrane_GO	RNA binding/structural constituent of ribosome/rRNA binding	ribosomal large subunit assembly/cytoplasmic translation/translation	cytoplasm/ribosome/cytosolic large ribosomal subunit/preribosome, large subunit precursor/ribonucleoprotein complex
1	YER148W	SPT15		not mito			35.4398			0.0133	0.07	0					3.821	0	8	0.235	0.0126493	0.18806	31	no_membrane_GO	RNA polymerase II core promoter sequence-specific DNA binding/RNA polymerase III transcription regulatory region sequence-specific DNA binding/RNA polymerase I general transcription initiation factor binding/DNA binding/chromatin binding/DNA binding, bending/RNA polymerase II general transcription initiation factor activity/RNA polymerase II-specific DNA-binding transcription factor binding	RNA polymerase I preinitiation complex assembly/DNA-templated transcription initiation/nucleolar large rRNA transcription by RNA polymerase I/RNA polymerase II preinitiation complex assembly/RNA polymerase III preinitiation complex assembly	transcription factor TFIIIB complex/nucleus/transcription factor TFIID complex
1	YPR056W	TFB4		not mito			204.441			0.0147	0.117	0					5.292	0	9	0.196	0.113982	0.136456	27	no_membrane_GO	RNA polymerase II general transcription initiation factor activity/zinc ion binding/metal ion binding
1	YGR061C	ADE6		not mito			34.9148			0.0154	0.09	0					4.441	0	-42	0.341	0.149903	0.201913	31	membrane	nucleotide binding/phosphoribosylformylglycinamidine synthase activity/ATP binding/ligase activity/metal ion binding	purine nucleotide biosynthetic process/'de novo' IMP biosynthetic process/glutamine metabolic process/purine-containing compound metabolic process	cytoplasm
1	YER116C	SLX8		not mito			14.6556			0.0175	0.229	0					3.536	2	-23	0.212	0.909476	0.5	24	no_membrane_GO	ubiquitin-protein transferase activity/zinc ion binding/transferase activity/metal ion binding	protein ubiquitination/telomere maintenance/DNA repair/DNA damage response/protein sumoylation	chromosome, centromeric region/kinetochore/nucleus/chromosome/cytoplasm/SUMO-targeted ubiquitin ligase complex/cellular anatomical entity
1	YHR115C	DMA1		not mito			17.3264			0.0035	0.379	0					8.139	1	-4	0.279	0.228952	0.586638	25	no_membrane_GO	ubiquitin-protein transferase activity/zinc ion binding/transferase activity/metal ion binding/ubiquitin protein ligase activity	protein ubiquitination/establishment of mitotic spindle orientation/septin ring assembly/ubiquitin-dependent protein catabolic process/cell cycle/mitotic spindle orientation checkpoint signaling/cellular bud neck septin ring organization/cell division/protein autoubiquitination/regulation of formin-nucleated actin cable assembly/protein localization to bud neck	cytosol/cell division site/ubiquitin ligase complex/cytoplasm
1	YGR295C	COS6		not mito			14.4275			0.0161	0.042	0					1.866	1	10	0.228	0.427443	0.5	1	no_membrane_GO	molecular_function	protein transport to vacuole involved in ubiquitin-dependent protein catabolic process via the multivesicular body sorting pathway	fungal-type vacuole/endosome/membrane
1	YDL116W	NUP84		not mito			36.1006			0.0127	0.065	0					3.57	0	-45	0.246	0.369224	0.201913	30	no_membrane_GO	structural constituent of nuclear pore	post-transcriptional tethering of RNA polymerase II gene DNA at nuclear periphery/double-strand break repair/mRNA export from nucleus/protein import into nucleus/protein transport/silent mating-type cassette heterochromatin formation/subtelomeric heterochromatin formation/mRNA export from nucleus in response to heat stress/telomere tethering at nuclear periphery/positive regulation of DNA-templat…	chromosome, telomeric region/nucleus/nuclear envelope/nuclear pore/membrane/nuclear pore outer ring/nuclear membrane
1	YPL263C	KEL3		not mito						0.0182	0.076	0					0.927	4	-31	0.259	0.195154	0.262315	26	membrane	molecular_function		cytoplasm
1	YBR182C	SMP1		not mito			27.3607			0.0152	0.135	0.003					1.267	3	15	0.194	0.281971	0.272956	10	endomembrane system	RNA polymerase II transcription regulatory region sequence-specific DNA binding/RNA polymerase II cis-regulatory region sequence-specific DNA binding/DNA-binding transcription factor activity, RNA polymerase II-specific/DNA binding/DNA binding, bending/sequence-specific DNA binding/protein dimerization activity	positive regulation of transcription by RNA polymerase II	nucleus/cytoplasm
1	YDR511W	ACN9	1+2+6+3+4	mito	Matrix/IM		14.6217			0.9888	0.922	0.996					9.148	6	3	0.255	0.340678	0.0815	31	no_membrane_GO	molecular_function	succinate metabolic process/regulation of gluconeogenesis/carbon utilization/mitochondrial respiratory chain complex II assembly	mitochondrial intermembrane space/mitochondrion/mitochondrial matrix
1	YPR153W			not mito			18.2982			0.0841	0.148	0.009					6.58	1	5	0.169	NA	0.5	25	no_membrane_GO	molecular_function
1	YML046W	PRP39		not mito						0.0106	0.056	0					3.281	0	5	0.221	0.414373	0.309311	13	membrane	pre-mRNA 5'-splice site binding	mRNA 5'-splice site recognition/RNA processing/mRNA processing/RNA splicing	commitment complex/nucleus/U1 snRNP/protein-containing complex/U2-type prespliceosome
1	YER139C	RTR1		not mito			12.5355			0.0164	0.049	0					4.092	0	-16	0.215	0.126742	0.586638	13	endomembrane system	RNA polymerase II CTD heptapeptide repeat phosphatase activity/phosphoprotein phosphatase activity/protein serine/threonine phosphatase activity/zinc ion binding/hydrolase activity/myosin phosphatase activity/RNA polymerase core enzyme binding/metal ion binding	regulation of transcription by RNA polymerase II/transcription by RNA polymerase II	nucleus/cytoplasm
1	YER111C	SWI4		not mito			16.1653			0.0186	0.132	0					2.009	0	12	0.258	0.245899	0.586638	13	no_membrane_GO	DNA-binding transcription activator activity, RNA polymerase II-specific/DNA binding/sequence-specific DNA binding	regulation of transcription involved in G1/S transition of mitotic cell cycle/positive regulation of transcription from RNA polymerase II promoter in response to heat stress/positive regulation of transcription involved in G1/S transition of mitotic cell cycle	chromatin/MBF transcription complex/SBF transcription complex/RNA polymerase II transcription regulator complex
1	YER011W	TIR1		not mito			13.7241			0.0253	0.029	0					1.375	1	-7	0.636	0.546961	0.468334	2	endomembrane system	structural constituent of cell wall	fungal-type cell wall organization	fungal-type cell wall/fungal-type vacuole/extracellular region/membrane/cell periphery/side of membrane
1	YOR239W	ABP140		not mito			14.3748			0.0139	0.065	0					7.093	0	-53	0.206	NA	0.0457552	31	endomembrane system	actin binding/methyltransferase activity/transferase activity/protein-macromolecule adaptor activity/actin filament binding/tRNA (cytosine-3-)-methyltransferase activity		cytoplasm/cytoskeleton/actin filament/actin filament bundle/mating projection tip
1	YGR038W	ORM1		not mito			26.6546			0.0127	0.127	0					1.622	0	-3	0.232	0.090938	0.200199	30	no_membrane_GO	molecular_function	ceramide metabolic process/response to unfolded protein/sphingolipid biosynthetic process/negative regulation of sphingolipid biosynthetic process/intracellular sphingolipid homeostasis	endoplasmic reticulum/endoplasmic reticulum membrane/membrane/SPOTS complex
1	YIL121W	QDR2		not mito			29.787			0.0128	0.047	0					3.387	1	18	0.184	0.339929	0.5	19	no_membrane_GO	xenobiotic transmembrane transporter activity/threonine efflux transmembrane transporter activity/monoatomic cation transmembrane transporter activity/transmembrane transporter activity	transmembrane transport/monoatomic ion transport/potassium ion transport/amino acid export across plasma membrane/xenobiotic transport/copper ion export/potassium ion import across plasma membrane	plasma membrane/membrane/cell periphery
1	YNL112W	DBP2		not mito			15.0843			0.0136	0.097	0					1.301	1	7	0.304	NA	0.145614	32	no_membrane_GO	nucleotide binding/nucleic acid binding/RNA binding/RNA helicase activity/mRNA binding/helicase activity/ATP binding/ATP-dependent activity, acting on RNA/hydrolase activity/ATP hydrolysis activity/snoRNA binding	nuclear-transcribed mRNA catabolic process, nonsense-mediated decay/rRNA processing/termination of RNA polymerase II transcription/cellular nitrogen compound metabolic process/ribosome biogenesis/macromolecule metabolic process/primary metabolic process/nuclear polyadenylation-dependent mRNA catabolic process/messenger ribonucleoprotein complex assembly	nucleus/cytoplasm/mitochondrion/ribonucleoprotein complex
1	YCR046C	IMG1	1+2+6+3+4	mito	Matrix/IM		29.54			0.9887	0.873	0.996					7.817	6	18	0.215	0.537299	0.5866	23	no_membrane_GO	structural constituent of ribosome	translation/mitochondrial translation	mitochondrion/mitochondrial large ribosomal subunit/ribosome/ribonucleoprotein complex
1	YMR216C	SKY1		not mito			14.2356			0.0159	0.198	0					2.379	2	-17	0.236	0.337936	0.128103	32	no_membrane_GO	protein serine/threonine kinase activity/nucleotide binding/protein kinase activity/ATP binding/kinase activity/transferase activity/protein serine kinase activity	spliceosomal complex assembly/mRNA splice site recognition/protein phosphorylation/intracellular monoatomic ion homeostasis/regulation of cell size/response to xenobiotic stimulus/phosphorylation/peptidyl-serine phosphorylation/intracellular monoatomic cation homeostasis/stress granule disassembly/positive regulation of protein import into nucleus/regulation of mRNA processing	nucleus/cytoplasm/cytoplasmic stress granule
1	YOL016C	CMK2		not mito			13.5481			0.0168	0.067	0					4.129	1	-9	0.237	0.164694	0.295258	32	no_membrane_GO	calmodulin-dependent protein kinase activity/nucleotide binding/protein kinase activity/protein serine/threonine kinase activity/calmodulin binding/ATP binding/kinase activity/transferase activity/protein serine kinase activity	protein phosphorylation/phosphorylation/cellular response to oxidative stress	cytoplasm
1	YOR065W	CYT1	1+2+6+3+4	mito	IM	B	46.079			0.9877	0.937	0.996					7.563	5	2	0.359	0.067647	0.0383	31	no_membrane_GO	ubiquinol-cytochrome-c reductase activity/electron transfer activity/heme binding/metal ion binding		mitochondrion/mitochondrial inner membrane/mitochondrial respiratory chain complex III/membrane/respirasome
1	YER180C	ISC10		not mito			14.2451			0.0178	0.08	0					3.729	0	-16	0.225	0.342236	0.5	1	no_membrane_GO	protein kinase inhibitor activity/mitogen-activated protein kinase binding	cell cycle/sporulation resulting in formation of a cellular spore/ascospore formation/meiotic cell cycle	cellular_component
1	YHR123W	EPT1		not mito			15.075			0.0163	0.116	0.009					2.974	0	-5	0.218	NA	0.290468	32	no_membrane_GO	catalytic activity/diacylglycerol cholinephosphotransferase activity/ethanolaminephosphotransferase activity/transferase activity/phosphotransferase activity, for other substituted phosphate groups	lipid metabolic process/phospholipid metabolic process/phosphatidylethanolamine biosynthetic process/phosphatidylcholine biosynthetic process/CDP-choline pathway/metabolic process/lipid biosynthetic process/phospholipid biosynthetic process	Golgi membrane/endoplasmic reticulum/Golgi apparatus/membrane
1	YJL053W	PEP8		not mito			13.0711			0.0175	0.061	0					3.843	1	3	0.236	0.107749	0.128415	31	membrane	protein transporter activity	intracellular protein transport/protein transport/retrograde transport, endosome to Golgi/protein retention in Golgi apparatus	endosome/fungal-type vacuole membrane/cytoplasm/cytosol/retromer complex/retromer, cargo-selective complex
1	YNL288W	CAF40		not mito		B	14.5643			0.0332	0.138	0					4.607	1	-1	0.214	0.235223	0	31	no_membrane_GO	molecular_function	mRNA catabolic process/negative regulation of translation/positive regulation of transcription elongation by RNA polymerase II	P-body/nucleus/cytoplasm/CCR4-NOT complex/CCR4-NOT core complex
1	YDR268W	MSW1	1+2+6+3+4	dual	Matrix/IM		19.5765			0.9879	0.58	0.222					7.289	5	8	0.214	0.256539	0.1664	28	endomembrane system	nucleotide binding/aminoacyl-tRNA ligase activity/tryptophan-tRNA ligase activity/ATP binding/ligase activity	translation/tRNA aminoacylation for protein translation/tryptophanyl-tRNA aminoacylation/mitochondrial tryptophanyl-tRNA aminoacylation	mitochondrion/mitochondrial matrix
1	YKL032C	IXR1		not mito			16.4351			0.0184	0.079	0					1.114	1	1	0.33	0.37379	0.586638	9	no_membrane_GO	core promoter sequence-specific DNA binding/DNA binding/damaged DNA binding/sequence-specific DNA binding	negative regulation of transcription by RNA polymerase II/cellular response to hypoxia/regulation of ribosome biogenesis/regulation of nucleotide-excision repair	chromatin/nucleus
1	YNR069C	BSC5		not mito			15.3112			0.0235	0.097	0					5.409	0	-12	0.205	0.55316	0.5	1	membrane	molecular_function/ubiquitin-ubiquitin ligase activity	protein polyubiquitination/protein monoubiquitination/biological_process	ubiquitin ligase complex/cellular_component
1	YOR155C	ISN1		not mito			15.5171			0.0145	0.143	0					1.717	2	-15	0.213	0.109291	0.193413	19	no_membrane_GO	nucleotide binding/magnesium ion binding/ATP binding/hydrolase activity/metal ion binding/IMP 5'-nucleotidase activity		cellular_component
1	YML102W	CAC2		not mito			21.8495			0.0153	0.096	0					3.672	0	-7	0.188	0.50276	0.136456	31	endomembrane system	histone binding	nucleosome assembly/DNA replication-dependent chromatin assembly	cytosol/nucleus/chromosome, centromeric region/CAF-1 complex
1	YNL102W	POL1		not mito			20.3593			0.0158	0.176	0					1.11	1	-17	0.245	0.254679	0.159695	32	no_membrane_GO	nucleotide binding/nucleic acid binding/DNA binding/chromatin binding/DNA replication origin binding/single-stranded DNA binding/DNA-directed DNA polymerase activity/zinc ion binding/transferase activity/nucleotidyltransferase activity/metal ion binding/iron-sulfur cluster binding/4 iron, 4 sulfur cluster binding	DNA synthesis involved in DNA repair/DNA replication/leading strand elongation/lagging strand elongation/RNA-templated DNA biosynthetic process/premeiotic DNA replication/double-strand break repair/DNA biosynthetic process/mitotic DNA replication initiation	nucleus/replication fork/alpha DNA polymerase:primase complex/mitochondrion/intracellular membrane-bounded organelle
1	YAL043C	PTA1		not mito			26.02			0.0172	0.038	0					1.637	0	-9	0.207	0.17875	0.201913	30	no_membrane_GO	RNA binding	mRNA polyadenylation/mRNA processing/tRNA processing/termination of RNA polymerase II transcription, poly(A)-coupled	nucleus/mRNA cleavage and polyadenylation specificity factor complex
1	YDR361C	BCP1		not mito			42.3979			0.0175	0.154	0					1.905	1	-22	0.256	0.0760515	0.136456	31	no_membrane_GO	protein folding chaperone	ribosomal large subunit export from nucleus/protein export from nucleus/protein transport	nucleus/cytoplasm
1	YHR112C	putative		not mito			14.6733			0.0175	0.064	0					5.366	0	-11	0.281	0.242315	0.5	21	no_membrane_GO	catalytic activity/cystathionine beta-lyase activity/lyase activity/carbon-sulfur lyase activity/pyridoxal phosphate binding	sulfur compound metabolic process/transsulfuration	cytoplasm/nucleus
1	YKL085W	MDH1	1+2+6+3+4	mito	Matrix	B	102.697			0.9873	0.687	0.996					8.183	4	2	0.366	0.0833866	0.1281	32	no_membrane_GO	mRNA binding/catalytic activity/oxidoreductase activity/malate dehydrogenase activity/oxidoreductase activity, acting on the CH-OH group of donors, NAD or NADP as acceptor/L-malate dehydrogenase activity	tricarboxylic acid cycle/malate metabolic process/aerobic respiration/carboxylic acid metabolic process	cytoplasm/mitochondrion/mitochondrial matrix
1	YHR157W	REC104		not mito			13.8963			0.0178	0.056	0.004					9.077	0	-7	0.159	0.356259	0.5	1	membrane	molecular_function	reciprocal meiotic recombination/meiotic DNA double-strand break formation/meiotic cell cycle	condensed nuclear chromosome
1	YDR127W	ARO1		not mito		B	91.65			0.0298	0.056	0					3.573	1	-26	0.285	0.255981	0.254916	25	membrane	nucleotide binding/catalytic activity/3-dehydroquinate dehydratase activity/3-dehydroquinate synthase activity/3-phosphoshikimate 1-carboxyvinyltransferase activity/shikimate 3-dehydrogenase (NADP+) activity/shikimate kinase activity/ATP binding/zinc ion binding/kinase activity/oxidoreductase activity/transferase activity/transferase activity, transferring alkyl or aryl (other than methyl) groups…	metabolic process/amino acid biosynthetic process/aromatic amino acid family biosynthetic process/chorismate biosynthetic process/phosphorylation	cytoplasm
1	YGR188C	BUB1		not mito			15.4997			0.0209	0.093	0					2.751	0	-8	0.211	0.390687	0.200199	32	no_membrane_GO	nucleotide binding/protein kinase activity/protein serine/threonine kinase activity/protein binding/ATP binding/kinase activity/transferase activity/protein serine kinase activity	protein localization to kinetochore/protein phosphorylation/cell cycle/mitotic spindle assembly checkpoint signaling/macroautophagy/phosphorylation/sister chromatid biorientation/centromere complex assembly/meiotic sister chromatid cohesion, centromeric	kinetochore/nucleus/condensed chromosome, centromeric region
1	YNL286W	CUS2		not mito						0.0133	0.074	0					4.402	0	-13	0.192	0.324249	0.184482	25	endomembrane system	nucleic acid binding/RNA binding/U2 snRNA binding	RNA folding/mRNA splicing, via spliceosome/mRNA processing/RNA splicing/U2-type prespliceosome assembly	spliceosomal complex/U2-type spliceosomal complex/U2 snRNP
1	YOR319W	HSH49		not mito			19.845			0.0158	0.101	0					2.608	0	6	0.237	0.225667	0.136456	31	endomembrane system	nucleic acid binding/RNA binding		nucleus/U2 snRNP/U2-type prespliceosome
1	YLR094C	GIS3		not mito						0.0171	0.091	0.006					1.205	0	6	0.199	0.227943	0.586638	5	no_membrane_GO	molecular_function	intracellular signal transduction	nucleus/cytoplasm
1	YFR021W	ATG18		not mito			20.4679			0.0174	0.074	0					6.347	0	-13	0.229	0.145195	0.169316	31	no_membrane_GO	phosphatidylinositol-3-phosphate binding/ubiquitin binding/phosphatidylinositol-4-phosphate binding/phosphatidylinositol-3,5-bisphosphate binding	autophagy of mitochondrion/protein lipidation/vacuolar protein processing/autophagy/protein transport/macroautophagy/autophagy of peroxisome/cytoplasm to vacuole transport by the Cvt pathway/protein localization to phagophore assembly site/piecemeal microautophagy of the nucleus/positive regulation of vacuole organization/autophagy of nucleus/late nucleophagy/late endosome to vacuole transport	fungal-type vacuole membrane/cytosol/extrinsic component of membrane/phagophore assembly site membrane/phagophore assembly site/endosome/vacuole/vacuolar membrane/endosome membrane/membrane/phagophore/PAS complex/cell periphery
1	YDR395W	SXM1		not mito			18.1807			0.0181	0.049	0					0.711	0	-59	0.27	0.131958	0.586638	13	no_membrane_GO	small GTPase binding/nuclear import signal receptor activity	protein import into nucleus/mRNA export from nucleus/intracellular protein transport/protein transport/mRNA transport/import into nucleus	nuclear envelope/cytosol/nucleus/nuclear pore/cytoplasm
1	YJL221C	FSP2		not mito						0.007	0.058	0					4.283	1	-18	0.292	0.00128096	0.15978	22	membrane	alpha-amylase activity/oligo-1,6-glucosidase activity/sucrose alpha-glucosidase activity/hydrolase activity/hydrolase activity, acting on glycosyl bonds/maltose alpha-glucosidase activity/glucan 1,4-alpha-maltotriohydrolase activity/alpha-glucosidase activity	maltose metabolic process/maltose catabolic process/carbohydrate metabolic process/sucrose catabolic process/metabolic process/disaccharide catabolic process	cellular_component
1	YIL172C	IMA3		not mito			14.5611			0.007	0.058	0					4.283	1	-18	0.292	nan	0.5	22	no_membrane_GO	alpha-amylase activity/oligo-1,6-glucosidase activity/sucrose alpha-glucosidase activity/hydrolase activity/hydrolase activity, acting on glycosyl bonds/maltose alpha-glucosidase activity/glucan 1,4-alpha-maltotriohydrolase activity/alpha-glucosidase activity	maltose metabolic process/maltose catabolic process/carbohydrate metabolic process/sucrose catabolic process/metabolic process/disaccharide catabolic process	cytoplasm
1	YCR105W	ADH7		not mito			16.8304			0.0133	0.086	0					3.34	0	-1	0.265	0.246749	0.409457	28	no_membrane_GO	alcohol dehydrogenase (NADP+) activity/zinc ion binding/oxidoreductase activity/oxidoreductase activity, acting on the CH-OH group of donors, NAD or NADP as acceptor/metal ion binding	alcohol metabolic process	cellular_component
1	YCR052W	RSC6		not mito						0.0238	0.085	0					1.049	0	-29	0.202	0.194301	0.5	27	no_membrane_GO	structural molecule activity	chromatin remodeling/chromatin organization/nucleosome disassembly/regulation of transcription by RNA polymerase II/positive regulation of transcription elongation by RNA polymerase II	nucleus/SWI/SNF complex/RSC-type complex
1	YOR191W	ULS1		not mito			16.8514			0.0189	0.065	0					1.406	0	0	0.224	0.430452	0.5	30	membrane	nucleotide binding/helicase activity/ATP binding/ATP-dependent activity, acting on DNA/zinc ion binding/hydrolase activity/SUMO binding/metal ion binding/ATP-dependent chromatin remodeler activity		nucleus/cytoplasm/kinetochore/nucleolus/mitochondrion
1	YHR103W	SBE22		not mito			20.5723			0.0207	0.271	0					4.969	0	3	0.214	0.160803	0.586638	2	no_membrane_GO	molecular_function	protein transport/fungal-type cell wall organization/cell wall organization	cytoplasm/Golgi apparatus
1	YNL119W	NCS2		not mito			18.7774			0.0231	0.357	0					2.778	0	-5	0.254	0.233865	0.586638	31	membrane	tRNA binding/molecular_function/nucleotidyltransferase activity/sulfurtransferase activity	invasive growth in response to glucose limitation/tRNA wobble uridine modification/tRNA wobble position uridine thiolation/pseudohyphal growth/tRNA processing/protein urmylation/tRNA thio-modification	cytosol/cytoplasm
1	YHR170W	NMD3		not mito			52.89			0.0144	0.052	0					2.578	0	-19	0.325	0.0462874	0.142184	30	membrane	protein-macromolecule adaptor activity/ribosomal large subunit binding/large ribosomal subunit rRNA binding	ribosomal large subunit export from nucleus/protein transport	nucleus/cytoplasm/nucleoplasm/cytosol
1	YLR451W	LEU3		not mito			17.7953			0.0152	0.163	0.006					2.185	0	-13	0.21	0.472938	0.586638	18	membrane	DNA-binding transcription repressor activity, RNA polymerase II-specific/DNA-binding transcription activator activity, RNA polymerase II-specific/transcription cis-regulatory region binding/DNA-binding transcription factor activity, RNA polymerase II-specific/DNA binding/zinc ion binding/sequence-specific DNA binding/metal ion binding	negative regulation of transcription by RNA polymerase II/regulation of DNA-templated transcription/amino acid biosynthetic process/branched-chain amino acid biosynthetic process/leucine biosynthetic process/positive regulation of transcription by RNA polymerase II/positive regulation of leucine biosynthetic process	nucleus
1	YJL059W	YHC3		not mito			14.978			0.0168	0.007	0.004					6.421	0	-1	0.228	0.688999	0.0699609	29	no_membrane_GO	molecular_function	amino acid transport/lysine transport/regulation of intracellular pH/L-arginine transmembrane transport	vacuole/fungal-type vacuole/vacuolar membrane/membrane
1	YPL078C	ATP4	1+2+6+3+4	mito	IM					0.9879	0.955	0.996					6.769	4	5	0.328	0.201319	0.1696	31	no_membrane_GO	proton-transporting ATP synthase activity, rotational mechanism/proton-transporting ATPase activity, rotational mechanism/proton transmembrane transporter activity		mitochondrial proton-transporting ATP synthase, stator stalk/mitochondrial proton-transporting ATP synthase complex, coupling factor F(o)/mitochondrion/mitochondrial inner membrane/membrane/proton-transporting ATP synthase complex, coupling factor F(o)
1	YDL104C	QRI7	1+2+6+3+4	mito	Matrix/IM		16.3078			0.9878	0.695	0.588					10.771	2	1	0.198	0.323593	0.2019	31	no_membrane_GO	nucleotidase activity/tRNA binding/zinc ion binding/transferase activity/acyltransferase activity/acyltransferase activity, transferring groups other than amino-acyl groups/metal ion binding/N(6)-L-threonylcarbamoyladenine synthase activity	tRNA threonylcarbamoyladenosine modification/tRNA modification/tRNA processing/tRNA threonylcarbamoyladenosine metabolic process/mitochondrial tRNA threonylcarbamoyladenosine modification	mitochondrion
1	YMR009W	ADI1		not mito			23.8416			0.031	0.107	0					1.766	2	-9	0.229	0.142928	0.136456	29	membrane	iron ion binding/acireductone dioxygenase (Ni2+-requiring) activity/acireductone dioxygenase [iron(II)-requiring] activity/nickel cation binding/oxidoreductase activity/metal ion binding/dioxygenase activity	methionine metabolic process/amino acid biosynthetic process/methionine biosynthetic process/L-methionine salvage from methylthioadenosine	nucleus/cytoplasm
1	YOL157C	IMA2		not mito			14.4193			0.0069	0.061	0					4.283	1	-19	0.286	0.0845926	0.5	22	membrane	alpha-amylase activity/oligo-1,6-glucosidase activity/sucrose alpha-glucosidase activity/hydrolase activity/hydrolase activity, acting on glycosyl bonds/maltose alpha-glucosidase activity/glucan 1,4-alpha-maltotriohydrolase activity/alpha-glucosidase activity	maltose metabolic process/maltose catabolic process/carbohydrate metabolic process/sucrose catabolic process/metabolic process/disaccharide catabolic process	cellular_component
1	YNL284C	MRPL10	1+2+6+3+4	mito	Matrix/IM	B	31.8723			0.9865	0.564	0.996					10.486	1	35	0.252	0.113089	0.0815	30	no_membrane_GO	structural constituent of ribosome	translation/mitochondrial translation	mitochondrion/mitochondrial large ribosomal subunit/ribosome/large ribosomal subunit/ribonucleoprotein complex
1	YOR196C	LIP5	1+2+6+3+4	mito	Matrix/IM		28.1592			0.9876	0.887	0.996					12.113	6	21	0.2	0.150168	0.0383	31	no_membrane_GO	catalytic activity/transferase activity/sulfurtransferase activity/lipoate synthase activity/metal ion binding/iron-sulfur cluster binding/4 iron, 4 sulfur cluster binding		mitochondrion
1	YNL306W	MRPS18	1+2+6+3+4	mito	Matrix/IM		19.6817			0.9874	0.887	0.736					10.197	6	17	0.174	0.290945	0.2003	26	no_membrane_GO	structural constituent of ribosome	translation/mitochondrial translation	mitochondrion/mitochondrial small ribosomal subunit/ribosome/ribonucleoprotein complex
1	YNL078W	NIS1		not mito						0.0179	0.057	0					1.32	0	19	0.184	0.395475	0.5	1	no_membrane_GO	SUMO binding	establishment of protein localization/axial cellular bud site selection/mitotic nuclear division	cellular bud neck septin collar/cellular bud neck split septin rings/cellular bud scar/nucleus/cytoplasm/cellular bud neck/cell cortex/cell division site
1	YPL002C	SNF8		not mito			16.6376			0.0183	0.059	0					5.186	1	-5	0.212	0.0502954	0.145614	31	no_membrane_GO	molecular_function		ESCRT II complex/cytoplasm/endosome/endosome membrane/membrane
1	YOR123C	LEO1		not mito			14.5743			0.0217	0.092	0					0.942	0	-71	0.235	0.346351	0.128103	30	no_membrane_GO	transcription coregulator activity/RNA binding/RNA polymerase II-specific DNA-binding transcription factor binding/RNA polymerase II C-terminal domain phosphoserine binding		nucleus/nucleoplasm/Cdc73/Paf1 complex
1	YHR111W	UBA4		not mito			26.9686			0.0167	0.066	0					2.716	0	-4	0.206	0.114605	0.128103	31	no_membrane_GO	nucleotide binding/catalytic activity/thiosulfate sulfurtransferase activity/ATP binding/zinc ion binding/ubiquitin-like modifier activating enzyme activity/transferase activity/nucleotidyltransferase activity/sulfurtransferase activity/URM1 activating enzyme activity/metal ion binding/protein adenylyltransferase activity	protein urmylation/invasive growth in response to glucose limitation/tRNA wobble uridine modification/tRNA wobble position uridine thiolation/cell budding/tRNA processing/metabolic process/tRNA thio-modification/cellular response to oxidative stress/regulation of pseudohyphal growth	cytoplasm/cytosol
1	YOR184W	SER1		not mito			96.7306			0.0182	0.084	0					3.494	0	-6	0.323	0.219894	0.128103	32	membrane	catalytic activity/O-phospho-L-serine:2-oxoglutarate aminotransferase activity/transaminase activity/transferase activity/pyridoxal phosphate binding		cytoplasm
1	YML061C	PIF1	1+2+6+4	dual			26.8846			0.9874	0.728	0.996					6.701	6	14	0.249	0.140798	0.2245	13	no_membrane_GO	centromeric DNA binding/nucleotide binding/DNA binding/DNA helicase activity/single-stranded DNA binding/helicase activity/ATP binding/telomerase inhibitor activity/hydrolase activity/ATP hydrolysis activity/telomeric DNA binding/5'-3' DNA helicase activity/G-quadruplex DNA binding	mitochondrial genome maintenance/telomere maintenance via recombination/telomere maintenance/double-strand break repair via break-induced replication/DNA replication/DNA unwinding involved in DNA replication/DNA repair/DNA recombination/DNA damage response/translesion synthesis/negative regulation of telomere maintenance via telomerase/DNA duplex unwinding/G-quadruplex DNA unwinding/chromosome or…	site of double-strand break/replication fork/mitochondrion/nuclear replication fork/nucleus/nucleolus/mitochondrial inner membrane/membrane/mitochondrial membrane
1	YOL082W	ATG19		not mito			15.071			0.0189	0.251	0.008					3.337	1	-26	0.243	0.258591	0.5	2	no_membrane_GO	protein-macromolecule adaptor activity	protein-containing complex localization/autophagy/protein transport/vesicle organization/ubiquitin-dependent ERAD pathway/selective autophagy	phagophore assembly site/cytoplasm/cytosol/membrane/phagophore assembly site membrane/Cvt complex
1	YHR200W	RPN10		not mito			26.5012			0.0189	0.08	0					2.328	0	-17	0.192	0.233773	0.166443	31	membrane	polyubiquitin modification-dependent protein binding/K48-linked polyubiquitin modification-dependent protein binding	ubiquitin-dependent protein catabolic process/proteasome-mediated ubiquitin-dependent protein catabolic process/proteasome assembly	nucleus/cytosol/proteasome complex/proteasome regulatory particle, base subcomplex
1	YKL116C	PRR1		not mito			15.1269			0.0199	0.091	0					0.843	0	-8	0.193	0.304647	0.419605	31	no_membrane_GO	nucleotide binding/protein kinase activity/protein serine/threonine kinase activity/ATP binding/kinase activity/transferase activity/protein serine kinase activity	negative regulation of transcription by RNA polymerase II/protein phosphorylation/autophagy/phosphorylation/response to pheromone/negative regulation of conjugation with cellular fusion/intracellular signal transduction	cell cortex/cytoplasm
1	YOR057W	SGT1		not mito			20.4703			0.0211	0.066	0					6.099	0	-4	0.219	0.314884	0.297785	28	no_membrane_GO	protein-folding chaperone binding/protein-macromolecule adaptor activity		endoplasmic reticulum/cytosol/ubiquitin ligase complex
1	YKL006C-A	SFT1		not mito						0.9767	0.22	0.036					8.643	1	4	0.219	NA	0.586638	25	no_membrane_GO	SNAP receptor activity	intra-Golgi vesicle-mediated transport/vesicle fusion/protein transport/vesicle-mediated transport/membrane fusion	Golgi trans cisterna/Golgi membrane/cytoplasm/Golgi apparatus/membrane/SNARE complex/intracellular membrane-bounded organelle
1	YKL141W	SDH3	1+2+6+3+4	mito	IM		13.7257			0.9874	0.886	0.996					5.784	4	15	0.267	0.243766	0.2549	28	no_membrane_GO	succinate dehydrogenase (ubiquinone) activity/succinate dehydrogenase activity/electron transfer activity/oxidoreductase activity, acting on the CH-CH group of donors/metal ion binding/quinone binding	tricarboxylic acid cycle/mitochondrial electron transport, succinate to ubiquinone/protein insertion into mitochondrial inner membrane/cellular respiration	mitochondrion/mitochondrial inner membrane/mitochondrial respiratory chain complex II, succinate dehydrogenase complex (ubiquinone)/membrane/mitochondrial membrane/TIM22 mitochondrial import inner membrane insertion complex/succinate dehydrogenase complex
1	YGR249W	MGA1		not mito			15.2496			0.0163	0.032	0.012					3.748	3	12	0.21	0.726413	0.5	9	no_membrane_GO	RNA polymerase II cis-regulatory region sequence-specific DNA binding/molecular_function/DNA binding/DNA-binding transcription factor activity/sequence-specific DNA binding	regulation of DNA-templated transcription/regulation of transcription by RNA polymerase II/pseudohyphal growth	nucleus/chromatin
1	YGR163W	GTR2		not mito			26.3139			0.0186	0.197	0					2.812	0	-21	0.197	0.0248392	0.103991	32	no_membrane_GO	GTP binding/nucleotide binding/GTPase activity	protein localization to vacuolar membrane/negative regulation of autophagy/positive regulation of TORC1 signaling/cellular response to oxidative stress/cellular response to starvation/protein transport/lysosomal microautophagy/positive regulation of transcription by RNA polymerase II	membrane raft/fungal-type vacuole membrane/nucleus/chromatin/cytoplasm/vacuole/vacuolar membrane/membrane/late endosome membrane/Ragulator complex/Gtr1-Gtr2 GTPase complex
1	YOR267C	HRK1		not mito			33.8356			0.021	0.53	0.024					3.926	4	-5	0.29	0.194676	0.586638	30	no_membrane_GO	nucleotide binding/protein kinase activity/protein serine/threonine kinase activity/ATP binding/kinase activity/transferase activity/protein serine kinase activity		cytoplasm
1	YDR214W	AHA1		not mito			67.66			0.0165	0.098	0.005					3.266	1	0	0.244	0.308625	0.142184	31	no_membrane_GO	ATPase activator activity/protein-folding chaperone binding	protein import into nucleus/protein folding/positive regulation of ATP-dependent activity	cytosol/nucleus/cytoplasm
1	YMR214W	SCJ1		not mito			20.2878			0.0199	0.012	0.005					3.005	2	0	0.285	0.133392	0.193413	32	membrane	zinc ion binding/Hsp70 protein binding/heat shock protein binding/metal ion binding/unfolded protein binding/protein-folding chaperone binding	protein folding/response to unfolded protein/protein transport/ubiquitin-dependent ERAD pathway/protein folding in endoplasmic reticulum/protein refolding	cytoplasm/endoplasmic reticulum/endoplasmic reticulum lumen
1	YOL137W	BSC6		not mito			16.884			0.0191	0.068	0					3.405	0	-8	0.223	0.201859	0.5	23	membrane	molecular_function/transmembrane transporter activity	biological_process/transmembrane transport	clathrin-coated vesicle/COPI-coated vesicle/membrane/Golgi apparatus
1	YHR207C	SET5		not mito			16.0974			0.0293	0.074	0					1.938	1	-10	0.22	0.310075	0.586638	18	no_membrane_GO	methyltransferase activity/zinc ion binding/S-adenosylmethionine-dependent methyltransferase activity/transferase activity	telomere maintenance/methylation/histone lysine methylation	nucleus/chromatin/cytoplasm
1	YDR259C	YAP6		not mito			15.0312			0.0136	0.252	0					1.285	1	3	0.239	0.282127	0.5	20	no_membrane_GO	DNA-binding transcription factor activity, RNA polymerase II-specific/RNA polymerase II sequence-specific DNA-binding transcription factor recruiting activity/DNA binding/DNA-binding transcription factor activity/sequence-specific DNA binding	negative regulation of transcription by RNA polymerase II/regulation of DNA-templated transcription/positive regulation of transcription by RNA polymerase II	nucleus
1	YOR269W	PAC1		not mito			14.1623			0.0141	0.143	0.031					2.127	0	0	0.261	0.215872	0	30	membrane	microtubule plus-end binding/dynein complex binding		kinetochore/nuclear envelope/cytoplasmic microtubule/spindle pole/nucleus/cytoplasm/cytoskeleton/microtubule/microtubule associated complex
1	YGR009C	SEC9		not mito						0.0166	0.073	0					2.947	4	-22	0.226	0.320387	0.201913	32	no_membrane_GO	SNAP receptor activity/syntaxin binding	exocytosis/vesicle fusion/protein transport/vesicle-mediated transport/membrane fusion	plasma membrane/cytoplasm/cytosol/cellular bud neck/SNARE complex
1	YDR510W	SMT3		not mito			91.7516			0.0187	0.062	0.003					2.435	0	-6	0.396	0.00228254	0.36461	31	no_membrane_GO	protein tag/ubiquitin-like protein ligase binding	protein sumoylation	condensed nuclear chromosome/nucleus/septin ring
1	YHR147C	MRPL6	1+2+6+3+4	mito	Matrix/IM		0			0.9873	0.748	0.996					9.263	3	13	0.214	0.121642	0.4196	25	no_membrane_GO	RNA binding/structural constituent of ribosome/rRNA binding	translation/mitochondrial translation	mitochondrion/mitochondrial large ribosomal subunit/ribosome/ribonucleoprotein complex
1	YCL017C	NFS1	1+2+6+3+4	dual	Matrix/IM	B	92.7791			0.9863	0.899	0.846					7.811	4	3	0.309	0.112088	0.1456	31	no_membrane_GO	catalytic activity/transferase activity/pyridoxal phosphate binding/cysteine desulfurase activity/metal ion binding/iron-sulfur cluster binding	tRNA wobble uridine modification/intracellular iron ion homeostasis/tRNA processing/iron-sulfur cluster assembly/tRNA thio-modification/[2Fe-2S] cluster assembly/mitochondrial tRNA thio-modification	nucleus/mitochondrion/cytosol/L-cysteine desulfurase complex
1	YJR134C	SGM1		not mito			14.3299			0.0197	0.55	0					3.608	2	-46	0.227	0.335136	0.297785	19	no_membrane_GO	molecular_function	biological_process	COPI-coated vesicle/endoplasmic reticulum/Golgi apparatus
1	YMR105C	PGM2		not mito		B	128.458			0.0273	0.1	0					3.034	0	-5	0.374	0.0931165	0.0175113	32	no_membrane_GO	magnesium ion binding/phosphoglucomutase activity/isomerase activity/intramolecular transferase activity, phosphotransferases/metal ion binding	carbohydrate metabolic process/glycogen biosynthetic process/trehalose biosynthetic process/glucose metabolic process/UDP-glucose metabolic process/intracellular calcium ion homeostasis/glucose 1-phosphate metabolic process/galactose catabolic process/intracellular monoatomic cation homeostasis/glucose 6-phosphate metabolic process/organic substance metabolic process	cytosol/cytoplasm
1	YNL103W	MET4		not mito			18.6029			0.0189	#N/A	#N/A					2.813	1	-27	0.202	0.456685	0.5	12	no_membrane_GO	RNA polymerase II transcription regulatory region sequence-specific DNA binding/DNA-binding transcription activator activity, RNA polymerase II-specific/DNA binding/transcription coactivator activity	sulfur amino acid metabolic process/regulation of transcription by RNA polymerase II/amino acid biosynthetic process/methionine biosynthetic process/cysteine biosynthetic process/positive regulation of transcription by RNA polymerase II/response to arsenic-containing substance/response to cadmium ion	nucleus/Cbf1-Met4-Met28 complex
1	YBL090W	MRP21	1+2+6+3+4	mito	Matrix/IM		14.0751			0.9872	0.811	0.996					8.76	5	18	0.214	0.162829	0.5	12	no_membrane_GO	structural constituent of ribosome	translation/mitochondrial translation/mitochondrial translational initiation	mitochondrion/mitochondrial small ribosomal subunit/ribosome/ribonucleoprotein complex
1	YMR054W	STV1		not mito			14.6651			0.0285	0.046	0					4.965	0	-30	0.259	0.194539	0.128103	27	no_membrane_GO	proton-transporting ATPase activity, rotational mechanism/ATPase binding/phosphatidylinositol-4-phosphate binding	monoatomic ion transport/vacuolar acidification/proton transmembrane transport	fungal-type vacuole membrane/Golgi membrane/vacuolar proton-transporting V-type ATPase, V0 domain/endosome/late endosome/Golgi apparatus/endosome membrane/membrane/vacuolar proton-transporting V-type ATPase complex/proton-transporting V-type ATPase, V0 domain
1	YDR252W	BTT1		not mito			19.5589			0.3213	0.096	0					1.971	0	3	0.193	0.29931	0.5	10	no_membrane_GO	unfolded protein binding	post-translational protein targeting to endoplasmic reticulum membrane/protein transport	cytosol/polysomal ribosome/nucleus/cytoplasm/nascent polypeptide-associated complex/CCR4-NOT core complex
1	YER043C	SAH1		not mito						0.0091	0.08	0					2.365	1	-11	0.647	0.0280555	0	31	no_membrane_GO	adenosylhomocysteinase activity/hydrolase activity	triglyceride metabolic process/phosphatidylcholine biosynthetic process/one-carbon metabolic process/S-adenosylhomocysteine catabolic process/S-adenosylmethionine cycle	cytosol/cytoplasm
1	YBL066C	SEF1		not mito						0.019	0.164	0					8.902	1	0	0.218	0.306477	0.586638	5	no_membrane_GO	transcription cis-regulatory region binding/DNA-binding transcription factor activity, RNA polymerase II-specific/DNA binding/zinc ion binding/metal ion binding	DNA-templated transcription/regulation of DNA-templated transcription/regulation of transcription by RNA polymerase II/biological_process/sporulation resulting in formation of a cellular spore	nucleus/cellular_component
1	YBR020W	GAL1		not mito		B	14.3257	B	B	0.0266	0.056	0					0.823	2	-4	0.279	0.199702	0.161177	31	membrane	nucleotide binding/galactokinase activity/ATP binding/kinase activity/transferase activity/phosphotransferase activity, alcohol group as acceptor	positive regulation of transcription by galactose/carbohydrate metabolic process/galactose metabolic process/phosphorylation/galactose catabolic process via UDP-galactose/primary metabolic process/carbohydrate phosphorylation/organic substance metabolic process	cytosol/cytoplasm
1	YEL054C	RPL12A		not mito			176.293			0.019	0.099	0.003					2.632	1	6	0.599	0.0351756	0.5	29	no_membrane_GO	RNA binding/structural constituent of ribosome/large ribosomal subunit rRNA binding	ribosomal large subunit assembly/cytoplasmic translation/translation	cytoplasm/ribosome/cytosolic large ribosomal subunit/ribonucleoprotein complex
1	YEL037C	RAD23		not mito			29.8935			0.0195	0.131	0					3.231	3	-39	0.248	0.181478	0.128103	31	no_membrane_GO	peptide-N4-(N-acetyl-beta-glucosaminyl)asparagine amidase activity/damaged DNA binding/protein-macromolecule adaptor activity/polyubiquitin modification-dependent protein binding/K48-linked polyubiquitin modification-dependent protein binding/ubiquitin binding/proteasome binding	negative regulation of transcription by RNA polymerase II/DNA repair/nucleotide-excision repair/protein deglycosylation/DNA damage response/ubiquitin-dependent ERAD pathway/proteasome-mediated ubiquitin-dependent protein catabolic process	nucleoplasm/cytosol/nucleotide-excision repair factor 2 complex/nucleus/cytoplasm/mitochondrion
1	YJR135C	MCM22		not mito			15.8656			0.0185	0.051	0.022					6.148	0	-4	0.218	0.381589	0.5	1	membrane	molecular_function	cell cycle/chromosome segregation/establishment of mitotic sister chromatid cohesion/cell division/meiotic cell cycle	chromosome, centromeric region/kinetochore/nucleus/chromosome
1	YNR039C	ZRG17		not mito			19.9688			0.0192	0.056	0					2.964	0	-2	0.196	0.362949	0.201913	26	no_membrane_GO	zinc ion transmembrane transporter activity/zinc ion binding	zinc ion transport/zinc ion transmembrane transport	endoplasmic reticulum/endoplasmic reticulum membrane/membrane
1	YLR231C	BNA5		not mito			24.9567			0.0172	0.083	0					5.989	0	-18	0.214	0.0695683	0.586638	26	no_membrane_GO	catalytic activity/hydrolase activity/pyridoxal phosphate binding/kynureninase activity/3-hydroxykynureninase activity	tryptophan catabolic process/NAD biosynthetic process/pyridine nucleotide biosynthetic process/tryptophan catabolic process to kynurenine/quinolinate biosynthetic process/'de novo' NAD biosynthetic process from tryptophan/anthranilate metabolic process/L-kynurenine catabolic process	cytoplasm/nucleus
1	YCL052C	PBN1		not mito			22.2664			0.0173	0.26	0.008					4.323	3	-12	0.216	0.217562	0.5	19	no_membrane_GO	mannosyltransferase activity	GPI anchor biosynthetic process/protein processing/ubiquitin-dependent ERAD pathway	endoplasmic reticulum/endoplasmic reticulum membrane/membrane/glycosylphosphatidylinositol-mannosyltransferase I complex
1	YOL105C	WSC3		not mito			15.3812			0.0188	0.014	0					4.093	0	-5	0.198	0.653134	0.422325	7	no_membrane_GO	transmembrane signaling receptor activity	Rho protein signal transduction/response to heat/autophagy of peroxisome/cell wall organization	fungal-type vacuole/plasma membrane/membrane/mating projection tip
1	YOR287C	RRP36		not mito			13.8646			0.019	0.071	0					5.82	2	3	0.28	1.05424	0.180524	31	endomembrane system	molecular_function		nucleolus/nucleus/90S preribosome/ribonucleoprotein complex
1	YGL131C	SNT2		not mito			17.8185			0.0205	0.088	0					2.012	1	35	0.212	0.558072	0.586638	29	no_membrane_GO	ubiquitin protein ligase activity/chromatin binding/ubiquitin-protein transferase activity/zinc ion binding/transferase activity/metal ion binding	regulation of transcription by RNA polymerase II/regulation of DNA-templated transcription/histone ubiquitination/histone catabolic process	nucleus/chromosome/cytoplasm/Lid2 complex/Snt2C complex
1	YLR387C	REH1		not mito			26.7791			0.0214	0.136	0.015					2.055	1	1	0.258	0.15539	0.586638	32	no_membrane_GO	zinc ion binding/metal ion binding	ribosome biogenesis/ribosomal large subunit biogenesis	cytoplasm/preribosome, large subunit precursor
1	YMR232W	FUS2		not mito			15.0044			0.0212	0.094	0.012					2.749	1	15	0.219	0.206418	0.586638	1	no_membrane_GO	molecular_function/guanyl-nucleotide exchange factor activity	karyogamy involved in conjugation with cellular fusion/conjugation with cellular fusion/cytogamy/regulation of termination of mating projection growth/regulation of actomyosin contractile ring contraction/regulation of division septum assembly	cytoplasm/nucleus/mitochondrion/mating projection tip/cell tip
1	YDL113C	ATG20		not mito			16.6346			0.0225	0.063	0					1.058	0	-4	0.229	0.425511	0.586638	29	no_membrane_GO	lipid binding/phosphatidylinositol-3-phosphate binding/phosphatidylinositol binding	autophagy of mitochondrion/autophagy/protein transport/macroautophagy/cytoplasm to vacuole transport by the Cvt pathway/early endosome to Golgi transport/retrograde transport, endosome to Golgi	phagophore assembly site/endosome/cytosol/endosome membrane/membrane/phagophore assembly site membrane
1	YKR030W	GMH1		not mito			15.9151			0.0229	0.273	0.016					5.467	0	7	0.216	0.260791	0.128103	27	endomembrane system	molecular_function	vesicle-mediated transport	Golgi membrane/endoplasmic reticulum/endoplasmic reticulum membrane/Golgi apparatus/membrane
1	YCR083W	TRX3	1+2+6+3+4	mito	Matrix		21.4025			0.9872	0.865	0.996					10.636	6	5	0.242	0.182284	0.3665	27	no_membrane_GO	disulfide oxidoreductase activity	cellular response to oxidative stress	mitochondrion
1	YPR158W	CUR1		not mito			14.9106			0.0145	0.061	0					1.139	0	-7	0.261	0.251901	0.5	1	endomembrane system	protein-folding chaperone binding
1	YOR132W	VPS17		not mito			26.2658			0.0173	0.08	0					1.962	0	-2	0.244	0.193129	0.201913	31	no_membrane_GO	protein transporter activity/phosphatidylinositol-3-phosphate binding/phosphatidylinositol binding		endosome/cytosol/endomembrane system/membrane/retromer complex/retromer, tubulation complex
1	YKL090W	CUE2		not mito			15.4864			0.0174	0.064	0					2.114	0	-2	0.231	0.508871	0.586638	10	no_membrane_GO	endonuclease activity/ubiquitin binding	nuclear-transcribed mRNA catabolic process, no-go decay/RNA phosphodiester bond hydrolysis, endonucleolytic	cellular_component
1	YCL058C	FYV5		not mito			17.2087			0.0175	0.063	0					2.814	2	0	0.253	0.538742	0.5	0	no_membrane_GO	molecular_function	pheromone-dependent signal transduction involved in conjugation with cellular fusion/intracellular monoatomic ion homeostasis/cell cycle/cell wall organization	extracellular region/cytosol/plasma membrane/membrane
1	YMR233W	TRI1		not mito			19.6604			0.0186	0.071	0					4.502	0	9	0.232	0.444415	0.242169	27	no_membrane_GO	RNA polymerase I cis-regulatory region sequence-specific DNA binding/molecular_function	transcription initiation at RNA polymerase I promoter/biological_process/nucleolar large rRNA transcription by RNA polymerase I	nucleus/RNA polymerase I upstream activating factor complex/nucleolus/cytoplasm
1	YPR160W	GPH1		not mito		B	55.46			0.0453	0.108	0.063					1.812	0	-24	0.323	0.216066	0.323709	29	no_membrane_GO	1,4-alpha-oligoglucan phosphorylase activity/glycogen phosphorylase activity/transferase activity/glycosyltransferase activity/pyridoxal phosphate binding/linear malto-oligosaccharide phosphorylase activity/SHG alpha-glucan phosphorylase activity
1	YDR237W	MRPL7	1+2+6+3+4	mito	Matrix/IM					0.9873	0.796	0.996					7.117	8	15	0.279	0.27068	0.2019	25	endomembrane system	RNA binding/structural constituent of ribosome	translation/mitochondrial translation	mitochondrion/mitochondrial large ribosomal subunit/ribosome/cytosolic large ribosomal subunit/ribonucleoprotein complex
1	YFR043C	IRC6		not mito			13.6374			0.0428	0.159	0.008					3.738	1	-17	0.23	0.357413	0.586638	6	no_membrane_GO	protein-macromolecule adaptor activity	vesicle-mediated transport	cellular_component
1	YNL071W	LAT1	1+2+6+3+4	mito	Matrix/IM	B	44.8277			0.9836	0.927	0.999					9.161	6	1	0.317	0.316328	0.1456	32	no_membrane_GO	dihydrolipoyllysine-residue acetyltransferase activity/transferase activity/acyltransferase activity	acetyl-CoA biosynthetic process from pyruvate/pyruvate metabolic process/small molecule metabolic process	mitochondrion/mitochondrial matrix/mitochondrial pyruvate dehydrogenase complex/pyruvate dehydrogenase complex
1	YJL052W	TDH1	1+2+3+4	dual	OM		514.616			0.987	0.741	0.071					14.06	6	2	0.859	0.105755	0.025	26	endomembrane system	glyceraldehyde-3-phosphate dehydrogenase (NAD+) (phosphorylating) activity/oxidoreductase activity/oxidoreductase activity, acting on the aldehyde or oxo group of donors, NAD or NADP as acceptor/NADP binding/NAD binding/melatonin binding	glucose metabolic process/gluconeogenesis/glycolytic process	cytosol/fungal-type cell wall/cytoplasm/mitochondrion/lipid droplet/plasma membrane/external encapsulating structure
1	YFR048W	RMD8		not mito			14.0538			0.0269	0.358	0					2.146	1	-2	0.207	0.16639	0.201913	32	no_membrane_GO	molecular_function	biological_process/sporulation resulting in formation of a cellular spore/meiotic cell cycle	cytoplasm/mitochondrion/endoplasmic reticulum/membrane
1	YNL054W	VAC7		not mito			14.1947			0.0183	0.102	0					3.388	0	-33	0.205	0.289396	0.586638	13	membrane	enzyme activator activity	protein localization to vacuolar membrane/vacuole inheritance/positive regulation of phosphatidylinositol biosynthetic process	fungal-type vacuole membrane/cytoplasm/vacuole/vacuolar membrane/membrane/PAS complex
1	YOL061W	PRS5		not mito		B	15.2822			0.0383	0.056	0					3.947	0	-1	0.287	0.0485215	0.201913	27	endomembrane system	nucleotide binding/magnesium ion binding/ribose phosphate diphosphokinase activity/ATP binding/kinase activity/transferase activity/metal ion binding	5-phosphoribose 1-diphosphate biosynthetic process/purine nucleotide biosynthetic process/ribonucleoside monophosphate biosynthetic process/nucleotide biosynthetic process/phosphorylation/fungal-type cell wall organization/cellular biosynthetic process	cytoplasm/ribose phosphate diphosphokinase complex
1	YBR227C	MCX1	1+2+6+3+4	mito	Matrix/IM		21.7272			0.9868	0.916	0.992					8.712	5	1	0.252	0.233865	0.2905	26	no_membrane_GO	ATP binding/nucleotide binding/ATP hydrolysis activity	positive regulation of protein-pyridoxal-5-phosphate linkage/protein import into mitochondrial matrix/protein refolding/proteolysis involved in protein catabolic process	mitochondrial matrix/mitochondrion/mitochondrial inner membrane/membrane
1	YDR283C	GCN2		not mito			17.8161			0.023	0.051	0					1.618	1	-19	0.232	0.149258	0.016964	32	membrane	eukaryotic translation initiation factor 2alpha kinase activity/tRNA binding/nucleotide binding/RNA binding/protein kinase activity/protein serine/threonine kinase activity/ATP binding/kinase activity/transferase activity/protein serine kinase activity	DNA damage checkpoint signaling/translation/regulation of translation/regulation of translational initiation/protein phosphorylation/regulation of translational initiation by eIF2 alpha phosphorylation/phosphorylation/protein metabolic process/regulation of protein metabolic process/positive regulation of cellular response to amino acid starvation	cytosol/cytoplasm/cytosolic ribosome
1	YOR311C	DGK1		not mito			21.4863			0.0241	0.178	0					0.421	0	4	0.225	0.529894	0.193828	23	no_membrane_GO	ATP-dependent diacylglycerol kinase activity/kinase activity/transferase activity/CTP-dependent diacylglycerol kinase activity		nucleus/endoplasmic reticulum/endoplasmic reticulum membrane/membrane/nuclear membrane
1	YGL068W	MNP1	1+2+6+3+4	mito	Matrix/IM	B	52.8055			0.9826	0.871	0.996					6.03	5	4	0.283	0.165917	0.1664	32	no_membrane_GO	mRNA binding/structural constituent of ribosome	translation/mitochondrial translation	mitochondrion/mitochondrial large ribosomal subunit/ribosome/mitochondrial nucleoid/ribonucleoprotein complex
1	YJL159W	HSP150		not mito			16.5488			0.0031	0.044	0.005					8.45	2	-5	0.659	0.129427	0.586638	3	no_membrane_GO	structural constituent of cell wall/ATP hydrolysis activity	fungal-type cell wall organization/cell wall organization	fungal-type cell wall/extracellular region/cellular bud scar/cytosol
1	YGL035C	MIG1		not mito			22.1188			0.0151	0.14	0					1.742	0	17	0.233	0.632046	0.201913	26	no_membrane_GO	DNA-binding transcription repressor activity, RNA polymerase II-specific/RNA polymerase II cis-regulatory region sequence-specific DNA binding/DNA binding/zinc ion binding/sequence-specific DNA binding/metal ion binding	negative regulation of transcription by RNA polymerase II/carbon catabolite repression of transcription from RNA polymerase II promoter by glucose/carbohydrate metabolic process/positive regulation of transcription by RNA polymerase II/negative regulation of transcription from RNA polymerase II promoter by glucose/positive regulation of filamentous growth of a population of unicellular organisms …	nucleus/cytoplasm/nuclear envelope lumen
1	YMR140W	SIP5		not mito						0.0192	0.139	0					2.33	1	2	0.234	0.203141	0.586638	24	no_membrane_GO	molecular_function	cellular response to glucose starvation	cytoplasm
1	YNL307C	MCK1		not mito			41.5714			0.0193	0.074	0					4.296	0	6	0.234	0.181	0.586638	13	no_membrane_GO	protein serine/threonine kinase activity/nucleotide binding/protein kinase activity/protein serine/threonine/tyrosine kinase activity/protein tyrosine kinase activity/enzyme inhibitor activity/ATP binding/kinase activity/transferase activity/cyclin binding/protein serine kinase activity	mitotic spindle orientation checkpoint signaling/mitotic sister chromatid segregation/double-strand break repair via nonhomologous end joining/protein phosphorylation/signal transduction/phosphorylation/protein catabolic process/ascospore formation/meiotic cell cycle	cytoplasm/cellular_component
1	YNR041C	COQ2	1+2+6+3+4	mito	Matrix/IM		16.2306			0.9864	0.873	0.996					7.132	4	24	0.188	0.127743	0.1664	31	no_membrane_GO	4-hydroxybenzoate decaprenyltransferase activity/polyprenyltransferase activity/prenyltransferase activity/4-hydroxybenzoate octaprenyltransferase activity/transferase activity/transferase activity, transferring alkyl or aryl (other than methyl) groups/4-hydroxybenzoate nonaprenyltransferase activity	ubiquinone biosynthetic process/isoprenoid biosynthetic process	mitochondrion/mitochondrial inner membrane/membrane/mitochondrial membrane
1	YOR370C	MRS6		not mito			33.7544			0.02	0.723	0					4.243	0	-34	0.269	0.134417	0.586638	32	membrane	Rab geranylgeranyltransferase activity/GDP-dissociation inhibitor activity/GTPase activator activity/small GTPase binding		nucleus/cytoplasm/cytosol/Rab-protein geranylgeranyltransferase complex/membrane
1	YIL048W	NEO1		not mito			16.7058			0.0997	0.414	0					2.997	4	-16	0.247	0.0761567	0.0774296	32	endomembrane system	nucleotide binding/magnesium ion binding/ATP binding/ATP hydrolysis activity/metal ion binding/phosphatidylethanolamine flippase activity/phosphatidylserine floppase activity/ATPase-coupled intramembrane lipid transporter activity	phospholipid translocation/lipid transport/retrograde vesicle-mediated transport, Golgi to endoplasmic reticulum/endocytosis/vacuole organization/protein transport/phospholipid transport/aminophospholipid translocation	COPI-coated vesicle/endosome/trans-Golgi network/plasma membrane/Golgi membrane/late endosome/Golgi apparatus/endosome membrane/membrane/cellular anatomical entity
1	YKR059W	TIF1		not mito		B	191.335	B	B	0.0314	0.04	0					4.242	0	-13	0.76	0.0105722	0.271506	27	no_membrane_GO	nucleotide binding/nucleic acid binding/RNA binding/RNA helicase activity/translation initiation factor activity/helicase activity/ATP binding/ATP-dependent activity, acting on RNA/hydrolase activity/ATP hydrolysis activity	cytoplasmic translational initiation/translation/translational initiation/cellular nitrogen compound metabolic process/macromolecule metabolic process/primary metabolic process/positive regulation of formation of translation preinitiation complex	cytoplasmic stress granule/cytoplasm/plasma membrane/eukaryotic translation initiation factor 4F complex
1	YNL283C	WSC2		not mito			18.8994			0.0201	0.018	0					5.93	1	-2	0.232	1.03992	0.422325	11	no_membrane_GO	transmembrane signaling receptor activity	Rho protein signal transduction/response to heat/fungal-type cell wall organization/cell wall organization	plasma membrane/fungal-type vacuole/cytoplasm/cellular bud/membrane/site of polarized growth/mating projection tip
1	YGL094C	PAN2		not mito			14.6524			0.0202	0.147	0.068					7.829	1	-10	0.22	0.12892	0.0411697	31	endomembrane system	poly(A)-specific ribonuclease activity/nucleic acid binding/nuclease activity/exonuclease activity/zinc ion binding/hydrolase activity/metal ion binding	nuclear-transcribed mRNA catabolic process, deadenylation-dependent decay/nuclear-transcribed mRNA poly(A) tail shortening/postreplication repair/mRNA processing/RNA phosphodiester bond hydrolysis, exonucleolytic	P-body/cytoplasm/PAN complex
1	YHR079C-A	SAE3		not mito			15.7988			0.0203	0.083	0.023					6.696	0	0	0.184	NA	0.5	6	endomembrane system	molecular_function	meiotic DNA recombinase assembly/meiotic joint molecule formation/double-strand break repair via homologous recombination/DNA repair/DNA damage response/reciprocal meiotic recombination/meiotic DNA recombinase assembly involved in reciprocal meiotic recombination/meiotic cell cycle	condensed nuclear chromosome/nucleus/Swi5-Sfr1 complex/Swi5-Swi2 complex
1	YOR078W	BUD21		not mito			25.8005			0.0211	0.098	0					1.646	2	-2	0.2	0.378278	0.5	17	endomembrane system	snoRNA binding/U3 snoRNA binding		nucleus/nucleolus/90S preribosome/small-subunit processome/ribonucleoprotein complex
1	YLR126C			not mito			17.4155			0.0203	0.045	0					4.008	2	-8	0.211	0.134043	0.5	24	no_membrane_GO	molecular_function/transferase activity	glutamine metabolic process/intracellular monoatomic cation homeostasis	nuclear periphery/nucleus/cytosol/cytoplasm
1	YIL132C	CSM2		not mito			15.0779			0.0202	0.075	0					3.13	0	2	0.205	0.628793	0.5	1	no_membrane_GO	molecular_function	recombinational repair/DNA recombinase assembly/DNA repair/DNA damage response/maintenance of rDNA/meiotic chromosome segregation/meiotic cell cycle	nucleus/cytoplasm/site of double-strand break/Shu complex
1	YPR191W	QCR2	1+2+6+3+4	mito	IM	B	63.8534			0.9818	0.9	0.996					9.299	4	1	0.303	0.304651	0.2019	31	endomembrane system	ubiquinol-cytochrome-c reductase activity/metalloendopeptidase activity/metal ion binding
1	YNR072W	HXT17		not mito			14.8605			0.0115	0.064	0					5.643	0	-1	0.264	0.0608634	0.468334	25	membrane	carbohydrate:proton symporter activity/fructose transmembrane transporter activity/glucose transmembrane transporter activity/mannose transmembrane transporter activity/transmembrane transporter activity	carbohydrate transport/hexose transmembrane transport/fructose transmembrane transport/mannose transmembrane transport/sorbitol transmembrane transport/mannitol transmembrane transport/transmembrane transport/proton transmembrane transport/glucose transmembrane transport	plasma membrane/fungal-type vacuole/membrane/cell periphery
1	YER089C	PTC2		not mito			42.7903			0.0175	0.053	0					1.399	0	-28	0.239	0.152138	0.185196	32	no_membrane_GO	protein serine/threonine phosphatase activity/MAP kinase serine/threonine phosphatase activity/phosphoprotein phosphatase activity/hydrolase activity/myosin phosphatase activity/cation binding/metal ion binding	protein dephosphorylation/negative regulation of endoplasmic reticulum unfolded protein response	nucleus/cytoplasm
1	YJL138C	TIF2		not mito		B	304.992			0.0314	0.04	0					4.242	0	-13	0.758	0.00741375	0.271506	32	endomembrane system	nucleotide binding/nucleic acid binding/RNA binding/RNA helicase activity/translation initiation factor activity/helicase activity/ATP binding/ATP-dependent activity, acting on RNA/hydrolase activity/ATP hydrolysis activity	cytoplasmic translational initiation/translation/translational initiation/cellular nitrogen compound metabolic process/macromolecule metabolic process/primary metabolic process/positive regulation of formation of translation preinitiation complex	cytoplasmic stress granule/cytoplasm/plasma membrane/eukaryotic translation initiation factor 4F complex
1	YKL159C	RCN1		not mito			17.5915			0.0199	0.057	0					3.13	0	-7	0.282	0.171744	0.361881	8	no_membrane_GO	calcium-dependent protein serine/threonine phosphatase regulator activity/protein phosphatase 2B binding	calcium-mediated signaling	nucleus/cytoplasm
1	YDR122W	KIN1		not mito			19.3212			0.0201	0.061	0					4.225	0	10	0.239	0.309719	0.201913	26	no_membrane_GO	protein serine/threonine kinase activity/nucleotide binding/protein kinase activity/ATP binding/kinase activity/transferase activity/protein serine kinase activity	protein phosphorylation/exocytosis/phosphorylation/intracellular signal transduction/positive regulation of exocytosis/positive regulation of IRE1-mediated unfolded protein response	cytoplasm/plasma membrane/cytoplasmic side of plasma membrane/membrane
1	YAR020C	PAU7		not mito			12.6663			0.0205	0.079	0					3.248	1	-2	0.493	0.0717216	0.5	1	endomembrane system	molecular_function	biological_process	cellular_component
1	YGR046W	TAM41	1+2+6+3+4	dual	Matrix/IM		18.5008			0.9889	0.603	0.985					9.693	1	20	0.199	0.281913	0.5866	30	no_membrane_GO	phosphatidate cytidylyltransferase activity/transferase activity/nucleotidyltransferase activity	lipid metabolic process/phospholipid biosynthetic process/CDP-diacylglycerol biosynthetic process/cardiolipin biosynthetic process	mitochondrion/mitochondrial inner membrane/mitochondrial matrix/membrane
1	YLR395C	COX8	1+2+6+3+4	mito	IM					0.9864	0.815	0.996					9.579	7	11	0.284	0.0751663	0.4053	12	endomembrane system	cytochrome-c oxidase activity/oxidoreductase activity	oxidative phosphorylation/mitochondrial electron transport, cytochrome c to oxygen/proton transmembrane transport	mitochondrion/mitochondrial inner membrane/mitochondrial respiratory chain complex IV/membrane
1	YGR211W	ZPR1		not mito			67.9715			0.0233	0.057	0					6.153	0	-30	0.334	0.0849924	0.128103	31	endomembrane system	zinc ion binding/metal ion binding/translation elongation factor binding	G2/M transition of mitotic cell cycle	nucleus/cytoplasm
1	YOR359W	VTS1		not mito			16.0393			0.0236	0.092	0					6.577	2	4	0.243	0.365228	0.586638	29	no_membrane_GO	nucleotide binding/RNA binding/mRNA binding/flap-structured DNA binding		P-body/nucleus/cytoplasm/cytosol
1	YML127W	RSC9		not mito			31.5244			0.0205	0.117	0					3.31	0	2	0.2	0.092228	0.586638	30	endomembrane system	DNA binding	chromatin organization/nucleosome disassembly/chromatin remodeling/regulation of DNA-templated transcription/regulation of transcription by RNA polymerase II/rRNA processing/transcription elongation by RNA polymerase II/rRNA transcription	nucleus/RSC-type complex
1	YBL108C-A	PAU9		not mito			14.1993			0.0206	#N/A	#N/A					8.8	0	2	0.519	0.0580282	0.5	1	no_membrane_GO	molecular_function/structural constituent of cell wall
1	YGL121C	GPG1		not mito						0.0206	0.052	0					3.642	0	-10	0.193	0.0469421	0.5	1	no_membrane_GO	molecular_function	negative regulation of amyloid fibril formation/invasive growth in response to glucose limitation/signal transduction	cellular_component/cytoplasm
1	YHL032C	GUT1	1+2+6+3+4	dual	Matrix/IM		13.3625			0.9859	0.947	0.922					10.266	6	4	0.256	0.245071	0.3923	31	no_membrane_GO	nucleotide binding/glycerol kinase activity/ATP binding/kinase activity/transferase activity/phosphotransferase activity, alcohol group as acceptor	carbohydrate metabolic process/glycerol metabolic process/glycerol-3-phosphate metabolic process/triglyceride metabolic process/phosphorylation/glycerol catabolic process/glycerol-3-phosphate biosynthetic process	mitochondrion/cytoplasm
1	YLR007W	NSE1		not mito						0.0217	0.059	0					1.289	0	-13	0.197	0.507409	0.5	27	membrane	SUMO transferase activity/ubiquitin-protein transferase activity/zinc ion binding/transferase activity/metal ion binding	double-strand break repair via homologous recombination/DNA repair/postreplication repair/DNA recombination/DNA damage response	nucleus/Smc5-Smc6 complex
1	YLR438C-A	LSM3		not mito			64.1172			0.0208	0.084	0					2.11	0	-10	0.135	0.0194645	0.312184	28	no_membrane_GO	RNA binding
1	YEL069C	HXT13		not mito			15.4232			0.0114	0.087	0					1.322	0	0	0.259	0.0758915	0.468334	25	no_membrane_GO	carbohydrate:proton symporter activity/fructose transmembrane transporter activity/glucose transmembrane transporter activity/mannose transmembrane transporter activity/transmembrane transporter activity	carbohydrate transport/hexose transmembrane transport/fructose transmembrane transport/mannose transmembrane transport/sorbitol transmembrane transport/mannitol transmembrane transport/transmembrane transport/proton transmembrane transport/glucose transmembrane transport	plasma membrane/endoplasmic reticulum/membrane
1	YCL050C	APA1		not mito			69.2977			0.0201	0.064	0					5.958	0	-17	0.405	0.0576854	0.5	25	no_membrane_GO	nucleotide binding/ATP adenylyltransferase activity/sulfate adenylyltransferase (ADP) activity/ATP binding/bis(5'-nucleosyl)-tetraphosphatase activity/transferase activity/nucleotidyltransferase activity/hydrolase activity	nucleotide metabolic process/nucleoside catabolic process/nucleotide biosynthetic process	nucleus/cytoplasm
1	YKL091C	SFH1		not mito			19.429			0.0206	0.088	0					3.425	0	1	0.276	0.0867854	0.5	9	membrane	phosphatidylcholine binding/phosphatidylinositol binding	biological_process	nucleus
1	YBR176W	ECM31	1+2+6+3+4	dual	Matrix		16.6367			0.9856	0.797	0.843					10.783	6	3	0.258	0.304867	0.4196	24	membrane	magnesium ion binding/catalytic activity/3-methyl-2-oxobutanoate hydroxymethyltransferase activity/transferase activity	pantothenate biosynthetic process/monocarboxylic acid metabolic process	mitochondrion
1	YBR233W-A	DAD3		not mito			21.2981			0.0209	0.061	0					6.102	0	-4	0.214	0.0420187	0.5	18	no_membrane_GO	microtubule binding/microtubule plus-end binding
1	YGL175C	SAE2		not mito			14.5286			0.0239	0.047	0					4.033	0	-3	0.234	0.218638	0.128103	6	no_membrane_GO	single-stranded DNA endodeoxyribonuclease activity/DNA binding/double-stranded DNA binding/nuclease activity/endonuclease activity/hydrolase activity	DNA catabolic process/meiotic DNA double-strand break processing/telomere maintenance/DNA double-strand break processing/DNA repair/DNA damage response/gene conversion at mating-type locus/DNA double-strand break processing involved in repair via synthesis-dependent strand annealing/telomeric 3' overhang formation/meiotic DNA double-strand break formation/meiotic cell cycle	nucleus/cytoplasm/Mre11 complex
1	YHR039C-A	VMA10		not mito		B	130.732			0.0333	0.095	0.003					3.867	1	3	0.429	NA	0.470504	30	no_membrane_GO	proton-transporting ATPase activity, rotational mechanism	monoatomic ion transport/vacuolar acidification/proton transmembrane transport	vacuolar proton-transporting V-type ATPase, V1 domain/fungal-type vacuole membrane/vacuole/vacuolar membrane/membrane/vacuolar proton-transporting V-type ATPase complex
1	YJR044C	VPS55		not mito						0.0194	0.015	0					6.95	0	-3	0.213	0.0501581	0.586638	31	membrane	molecular_function	protein transport/late endosome to vacuole transport via multivesicular body sorting pathway	endosome/late endosome/endosome membrane/membrane/Vps55/Vps68 complex
1	YKR082W	NUP133		not mito			13.3666			0.0258	0.159	0.005					4.071	0	-47	0.232	0.569139	0.22669	30	no_membrane_GO	structural constituent of nuclear pore	protein import into nucleus/negative regulation of transcription by RNA polymerase II/transcription-dependent tethering of RNA polymerase II gene DNA at nuclear periphery/post-transcriptional tethering of RNA polymerase II gene DNA at nuclear periphery/double-strand break repair/tRNA export from nucleus/protein transport/poly(A)+ mRNA export from nucleus/silent mating-type cassette heterochromati…	cytosol/chromosome, telomeric region/nucleus/nuclear pore/membrane/nuclear pore outer ring/nuclear membrane
1	YIL110W	MNI1		not mito			18.291			0.0172	0.067	0					0.234	0	-26	0.24	0.681166	0.201913	32	membrane	protein-L-histidine N-tele-methyltransferase activity/methyltransferase activity/transferase activity	peptidyl-histidine methylation, to form tele-methylhistidine/ribosomal large subunit assembly/methylation/positive regulation of translational fidelity	nucleus/cytoplasm
1	YMR256C	COX7	1+2+6+3	mito	IM		37.8833			0.9807	0.537	0.012					6.817	6	9	0.289	0.0144543	0.3345	6	membrane	cytochrome-c oxidase activity/oxidoreductase activity	oxidative phosphorylation/mitochondrial electron transport, cytochrome c to oxygen/proton transmembrane transport	mitochondrion/mitochondrial inner membrane/mitochondrial respiratory chain complex IV/membrane/cellular anatomical entity
1	YML036W	CGI121		not mito			14.2346			0.0209	0.053	0					3.663	0	-1	0.238	NA	0.586638	27	endomembrane system	tRNA binding	telomere maintenance via recombination/telomere maintenance/tRNA threonylcarbamoyladenosine modification/DNA recombination/tRNA processing/positive regulation of transcription by RNA polymerase II	nucleus/cytosol/EKC/KEOPS complex/chromosome, telomeric region/chromosome
1	YNL138W-A	YSF3		not mito						0.0212	0.112	0.003					2.87	0	6	0.195	NA	0.5	24	no_membrane_GO	molecular_function
1	YNL074C	MLF3		not mito			21.8224			0.023	0.332	0					0.598	1	1	0.189	0.767918	0.5	1	no_membrane_GO	molecular_function	establishment or maintenance of actin cytoskeleton polarity	cytoplasm/cytosol
1	YNR020C	ATP23	1+2+6+3+4	mito	IMS/IM		16.1805			0.9849	#N/A	#N/A					8.789	9	9	0.196	0.350186	0.5866	30	no_membrane_GO	metalloendopeptidase activity/peptidase activity/metallopeptidase activity/zinc ion binding/hydrolase activity/metal ion binding	mitochondrial protein processing/proteolysis/mitochondrial proton-transporting ATP synthase complex assembly	mitochondrion/mitochondrial inner membrane/mitochondrial intermembrane space/membrane
1	YNL068C	FKH2		not mito			20.4465			0.0407	0.1	0					1.964	0	15	0.206	0.234772	0.586638	22	no_membrane_GO	RNA polymerase II cis-regulatory region sequence-specific DNA binding/DNA-binding transcription factor activity, RNA polymerase II-specific/DNA binding/chromatin binding/DNA replication origin binding/DNA-binding transcription factor activity/transcription coregulator activity/transcription coactivator activity/sequence-specific DNA binding/RNA polymerase II-specific DNA-binding transcription fac…	chromatin remodeling/DNA-templated transcription/regulation of DNA-templated transcription/regulation of transcription by RNA polymerase II/positive regulation of DNA-templated DNA replication initiation/positive regulation of transcription elongation by RNA polymerase II/negative regulation of silent mating-type cassette heterochromatin formation/negative regulation of transcription involved in …	cytosol/nucleus/cytoplasm
1	YJR092W	BUD4		not mito			15.5595			0.0164	0.055	0					8.347	1	-105	0.23	0.455133	0.5	6	no_membrane_GO	GTP binding	protein localization to bud neck/cell cycle/axial cellular bud site selection/septin ring organization/cell division	cellular bud neck contractile ring/cellular bud scar/cellular bud neck
1	YDR345C	HXT3		not mito			272.645			0.0178	0.064	0					2.011	0	0	0.555	0.0960673	0.305815	25	no_membrane_GO	carbohydrate:proton symporter activity/fructose transmembrane transporter activity/glucose transmembrane transporter activity/mannose transmembrane transporter activity/transmembrane transporter activity	carbohydrate transport/hexose transmembrane transport/fructose transmembrane transport/mannose transmembrane transport/transmembrane transport/proton transmembrane transport/glucose transmembrane transport	plasma membrane/membrane/cell periphery
1	YLR216C	CPR6		not mito			61.0487			0.0199	0.187	0					5.719	2	-5	0.322	0.153801	0.136456	32	no_membrane_GO	peptidyl-prolyl cis-trans isomerase activity/cyclosporin A binding/isomerase activity/ribosome binding/unfolded protein binding	protein peptidyl-prolyl isomerization/protein folding/protein refolding	cytoplasm/intracellular membrane-bounded organelle
1	YDR502C	SAM2		not mito		B	214.451			0.0395	0.09	0					2.089	2	-11	0.574	0.0970481	0.20718	32	membrane	nucleotide binding/methionine adenosyltransferase activity/ATP binding/transferase activity/metal ion binding	methionine metabolic process/S-adenosylmethionine biosynthetic process/one-carbon metabolic process	cytoplasmic stress granule/cytosol
1	YGR278W	CWC22		not mito			18.2128			0.004	0.039	0.007					2.541	0	-4	0.222	0.43973	0.128103	31	no_membrane_GO	molecular_function/RNA binding	mRNA splicing, via spliceosome/mRNA processing/RNA splicing	nucleus/spliceosomal complex/U2-type spliceosomal complex/cytoplasm/catalytic step 2 spliceosome
1	YMR318C	ADH6		not mito			62.0977			0.0119	0.055	0					4.39	0	-4	0.348	0.212668	0.409457	25	membrane	alcohol dehydrogenase (NADP+) activity/zinc ion binding/oxidoreductase activity/oxidoreductase activity, acting on the CH-OH group of donors, NAD or NADP as acceptor/hydroxymethylfurfural reductase (NADH) activity/hydroxymethylfurfural reductase (NADPH) activity/metal ion binding	alcohol metabolic process/cellular aldehyde metabolic process/furaldehyde metabolic process	cellular_component
1	YDR034C	LYS14		not mito						0.0246	0.071	0					1.422	0	-4	0.205	0.1797	0.586638	6	no_membrane_GO	transcription cis-regulatory region binding/RNA polymerase II cis-regulatory region sequence-specific DNA binding/DNA-binding transcription factor activity, RNA polymerase II-specific/DNA binding/DNA-binding transcription factor activity/zinc ion binding/sequence-specific DNA binding/metal ion binding	regulation of DNA-templated transcription/amino acid biosynthetic process/lysine biosynthetic process/positive regulation of transcription by RNA polymerase II/regulation of nitrogen compound metabolic process/regulation of primary metabolic process/positive regulation of lysine biosynthetic process via alpha-aminoadipate and saccharopine	nucleus
1	YOR028C	CIN5		not mito			19.2484			0.02	0.276	0					2.568	1	12	0.198	0.304141	0.5	7	membrane	DNA binding/DNA-binding transcription factor activity/sequence-specific DNA binding/DNA-binding transcription factor binding		nucleus/cytoplasm
1	YFL010W-A	AUA1		not mito			14.3677			0.0215	0.07	0.02					4.412	0	14	0.299	0.404194	0.5	0	membrane	molecular_function	amino acid transport	cellular_component
	YKL044W		2	mito						0.9564	0.722	0.022					8.264	1	11	0.252	1.87997		0		molecular_function	biological_process	mitochondrion/membrane
1	YLR204W	QRI5	1+2+6	mito			16.1449			0.984	0.84	0.948					10.163	6	22	0.146	0.0746529	0.5	7	endomembrane system	structural constituent of ribosome	mitochondrial translational initiation/mitochondrial ribosome assembly/mRNA processing	mitochondrion/mitochondrial inner membrane/mitochondrial small ribosomal subunit/ribosome/membrane/ribonucleoprotein complex
1	YDR037W	KRS1		not mito						0.0217	0.075	0					4.342	0	-13	0.494	0.0959351	0	32	membrane	tRNA binding/nucleotide binding/nucleic acid binding/mRNA binding/aminoacyl-tRNA ligase activity/lysine-tRNA ligase activity/ATP binding/ligase activity/sequence-specific mRNA binding	translation/tRNA aminoacylation for protein translation/lysyl-tRNA aminoacylation	cytosol/cytoplasm
1	YNL182C	IPI3		not mito			36.7132			0.0224	0.096	0					1.99	0	-13	0.23	0.233769	0.201913	31	endomembrane system	chromatin binding	ribosomal large subunit assembly/DNA-templated DNA replication/pre-replicative complex assembly involved in nuclear cell cycle DNA replication/rRNA processing/regulation of DNA-templated DNA replication initiation/ribosome biogenesis	nucleus/nucleoplasm/nuclear pre-replicative complex/Rix1 complex
1	YNL241C	ZWF1		not mito		B	55.2721	B	B	0.0256	0.111	0					2.843	0	-7	0.256	0.0693904	0.0383399	31	membrane	glucose-6-phosphate dehydrogenase activity/oxidoreductase activity/oxidoreductase activity, acting on CH-OH group of donors/NADP binding	carbohydrate metabolic process/glucose metabolic process/pentose-phosphate shunt/NADPH regeneration/pentose-phosphate shunt, oxidative branch/response to hydrogen peroxide	cytosol/cytoplasm
1	YMR180C	CTL1		not mito			15.5709			0.0146	0.119	0					2.756	0	20	0.222	0.251734	0.418682	3	no_membrane_GO	polynucleotide 5'-phosphatase activity/hydrolase activity/mRNA 5'-phosphatase activity	7-methylguanosine mRNA capping/mRNA processing/biological_process/polynucleotide 5' dephosphorylation	nucleus/cytoplasm/mRNA cap methyltransferase complex
1	YOR250C	CLP1		not mito			24.0467			0.0267	0.054	0					1.285	0	-9	0.21	0.239046	0.145614	31	no_membrane_GO	RNA binding/nucleotide binding/ATP binding/polynucleotide 5'-hydroxyl-kinase activity		nucleus/mRNA cleavage factor complex
1	YMR289W	ABZ2		not mito			13.9763			0.0345	0.078	0					5.216	0	-6	0.227	0.578166	0.586638	19	endomembrane system	catalytic activity/4-amino-4-deoxychorismate lyase activity/lyase activity	carboxylic acid metabolic process/tetrahydrofolate biosynthetic process/folic acid biosynthetic process	cytoplasm
1	YHR105W	YPT35		not mito			13.886			0.0087	0.053	0					6.18	0	2	0.209	0.237385	0.5	17	no_membrane_GO	phosphatidylinositol-3-phosphate binding/phosphatidylinositol binding	biological_process	endosome/vacuole/vacuolar membrane/endosome membrane/membrane
1	YNL137C	NAM9	1+2+6+3+4	mito	Matrix/IM					0.984	0.726	0.996					6.723	8	27	0.267	0.330667	0.2019	25	no_membrane_GO	RNA binding/structural constituent of ribosome/rRNA binding	mitochondrial translation/ribosomal small subunit biogenesis	mitochondrion/mitochondrial small ribosomal subunit/ribosome/small ribosomal subunit/ribonucleoprotein complex
1	YBR185C	MBA1	1+2+6+3+4	mito	Matrix/IM		14.2678			0.9837	0.844	0.996					6.831	6	16	0.237	0.113113	0.5866	12	no_membrane_GO	ribosome binding/mitochondrial ribosome binding	inner mitochondrial membrane organization/protein insertion into mitochondrial inner membrane from matrix/positive regulation of mitochondrial translation	mitochondrial inner membrane/mitochondrion/membrane
1	YOR360C	PDE2		not mito			15.8225			0.0153	0.059	0					3.688	1	-11	0.253	0.151995	0.586638	12	no_membrane_GO	3',5'-cyclic-nucleotide phosphodiesterase activity/3',5'-cyclic-AMP phosphodiesterase activity/phosphoric diester hydrolase activity/zinc ion binding/hydrolase activity/metal ion binding		nucleus/cytoplasm
1	YBR155W	CNS1		not mito			33.9057			0.0201	0.141	0					3.141	2	-5	0.244	0.257121	0.142184	32	no_membrane_GO	Hsp70 protein binding/ribosome binding/Hsp90 protein binding	protein folding/protein refolding	nucleus/cytoplasm
1	YOR249C	APC5		not mito			15.8541			0.0229	0.01	0.004					5.913	1	-22	0.23	0.941051	0.586638	25	no_membrane_GO	ubiquitin protein ligase activity		nucleus/anaphase-promoting complex
1	YKR006C	MRPL13	1+2+6+3+4	dual	Matrix/IM		16.8166			0.9837	0.835	0.996					6.398	7	6	0.302	0.285893	0.1664	5	endomembrane system	structural constituent of ribosome	mitochondrial translation	mitochondrion/mitochondrial large ribosomal subunit/ribosome/ribonucleoprotein complex
1	YGR094W	VAS1	1+2+6+3+4	dual	Matrix/IM	B	14.427			0.9922	0.9	0.996					9.321	6	-6	0.428	0.0895449	0.0761	32	no_membrane_GO	nucleotide binding/aminoacyl-tRNA editing activity/aminoacyl-tRNA ligase activity/valine-tRNA ligase activity/ATP binding/ligase activity/sequence-specific mRNA binding	translation/tRNA aminoacylation for protein translation/valyl-tRNA aminoacylation/aminoacyl-tRNA metabolism involved in translational fidelity	cytosol/cytoplasm/mitochondrion
1	YJL203W	PRP21		not mito			17.7938			0.0241	0.059	0					4.895	0	1	0.281	0.281609	0.5	30	endomembrane system	RNA binding	mRNA splicing, via spliceosome/RNA processing/mRNA processing/RNA splicing/mRNA cis splicing, via spliceosome	nucleus/spliceosomal complex/U2 snRNP/U2-type prespliceosome/catalytic step 2 spliceosome
1	YKL074C	MUD2		not mito			18.9663			0.0243	0.084	0					5.146	0	4	0.213	0.315396	0.586638	13	no_membrane_GO	nucleic acid binding/RNA binding/mRNA binding/poly-pyrimidine tract binding/pre-mRNA 3'-splice site binding/pre-mRNA branch point binding	mRNA branch site recognition/mRNA processing/RNA splicing	nuclear speck/commitment complex/U2-type prespliceosome/U2AF complex
1	YOR122C	PFY1		not mito		B	18.3769			0.0417	0.083	0					2.422	0	-3	0.189	NA	0.193828	27	no_membrane_GO	actin binding/actin monomer binding/phosphatidylinositol-4,5-bisphosphate binding/proline-rich region binding		cell cortex/cytoplasm/cytosol/cytoskeleton
1	YAL051W	OAF1		not mito			14.7182			0.021	0.117	0					4.959	0	-6	0.24	0.260846	0.586638	6	endomembrane system	DNA-binding transcription activator activity, RNA polymerase II-specific/RNA polymerase II cis-regulatory region sequence-specific DNA binding/DNA-binding transcription factor activity, RNA polymerase II-specific/DNA binding/zinc ion binding/sequence-specific DNA binding/metal ion binding	positive regulation of transcription by RNA polymerase II/positive regulation of transcription from RNA polymerase II promoter by oleic acid/regulation of DNA-templated transcription/sporulation resulting in formation of a cellular spore/positive regulation of fatty acid beta-oxidation	nucleus/Pip2-Oaf1 complex
1	YGR255C	COQ6	1+2+6+3+4	dual	IM		25.4466			0.9835	0.816	0.997					8.974	6	-2	0.206	0.256793	0.1664	31	membrane	monooxygenase activity/2-octaprenyl-6-methoxyphenol hydroxylase activity/oxidoreductase activity/oxidoreductase activity, acting on paired donors, with incorporation or reduction of molecular oxygen/oxidoreductase activity, acting on paired donors, with incorporation or reduction of molecular oxygen, NAD(P)H as one donor, and incorporation of one atom of oxygen/oxidoreductase activity, acting on …	ubiquinone biosynthetic process	mitochondrion/mitochondrial inner membrane/membrane/extrinsic component of mitochondrial inner membrane
1	YLR026C	SED5		not mito						0.0231	0.234	0					3.422	1	-1	0.242	0.505637	0.197532	31	no_membrane_GO	SNARE binding/SNAP receptor activity	intracellular protein transport/endoplasmic reticulum to Golgi vesicle-mediated transport/intra-Golgi vesicle-mediated transport/vesicle fusion/organelle organization/protein transport/vesicle-mediated transport/vesicle docking/vesicle fusion with Golgi apparatus/regulation of inclusion body assembly	Golgi membrane/endomembrane system/cytoplasm/Golgi apparatus/cis-Golgi network/membrane/SNARE complex
1	YIL138C	TPM2		not mito			38.7939			0.0547	0.064	0					4.916	0	-20	0.307	0.246609	0.137134	27	no_membrane_GO	actin lateral binding/actin filament binding	negative regulation of actin filament binding/mitotic cytokinesis/cellular bud site selection/actin filament organization/actin filament bundle assembly/mitotic actomyosin contractile ring assembly	actomyosin contractile ring/actin filament/cellular bud neck contractile ring/cytoplasm/cytoskeleton/actin filament bundle
1	YMR025W	CSI1		not mito			14.7732			0.0203	0.056	0					4.244	0	-8	0.266	0.87934	0.5	1	membrane	molecular_function	protein deneddylation/adaptation of signaling pathway by response to pheromone involved in conjugation with cellular fusion	nucleus/cytoplasm/COP9 signalosome
1	YAL005C	SSA1		not mito		B	16.214			0.0659	0.069	0					3.899	1	-21	0.723	0.0343692	0.175623	27	endomembrane system	tRNA binding/nucleotide binding/ATP binding/ATP hydrolysis activity/heat shock protein binding/protein folding chaperone/unfolded protein binding/ATP-dependent protein folding chaperone	stress granule disassembly/protein targeting to mitochondrion/protein polyubiquitination/cytoplasmic translation/protein folding/protein import into nucleus/SRP-dependent cotranslational protein targeting to membrane, translocation/protein refolding/proteasome-mediated ubiquitin-dependent protein catabolic process/chaperone cofactor-dependent protein refolding/clathrin coat disassembly/mitochondr…	nucleus/cytoplasm/cytosol/plasma membrane/fungal-type vacuole membrane/extracellular region/polysome/fungal-type cell wall
1	YKR095W-A	PCC1		not mito						0.0221	0.104	0					2.065	2	-2	0.276	NA	0.5	11	no_membrane_GO	chromatin DNA binding
1	YLR164W	SHH4	1+2+6+3	mito	IM		14.4551			0.9835	0.834	0.88					8.757	6	7	0.204	0.0751002	0.2019	26	no_membrane_GO	succinate dehydrogenase (ubiquinone) activity/heme binding/metal ion binding/ubiquinone binding	tricarboxylic acid cycle/mitochondrial electron transport, succinate to ubiquinone	mitochondrion/mitochondrial envelope/mitochondrial inner membrane/mitochondrial respiratory chain complex II, succinate dehydrogenase complex (ubiquinone)/membrane/mitochondrial membrane
1	YDR350C	TCM10	1+2+6+3+4	mito	Matrix/IM					0.986	0.257	0.518					7.997	4	24	0.185	0.264869	0.5866	1	endomembrane system	translation regulator activity	positive regulation of mitochondrial translation/regulation of translation/proton-transporting two-sector ATPase complex assembly	mitochondrion/mitochondrial inner membrane/membrane
1	YGL113W	SLD3		not mito		B	16.5791			0.0454	0.04	0					4.748	0	37	0.198	0.148216	0.586638	6	endomembrane system	chromatin binding	double-strand break repair via break-induced replication/DNA replication/DNA unwinding involved in DNA replication/DNA replication initiation/cell cycle	chromosome, centromeric region/chromatin/nucleus/DNA replication preinitiation complex
1	YML124C	TUB3		not mito		B	36.5279			0.0401	0.077	0.005					4.59	1	-20	0.195	NA	0.272956	28	endomembrane system	nucleotide binding/structural constituent of cytoskeleton/GTP binding/hydrolase activity/metal ion binding	mitotic sister chromatid segregation/microtubule cytoskeleton organization/mitotic cell cycle/nuclear division/organelle organization/microtubule-based process/nuclear migration along microtubule/homologous chromosome segregation/nuclear migration by microtubule mediated pushing forces	nucleus/cytoplasm/spindle/microtubule/cytoskeleton/tubulin complex
1	YER027C	GAL83		not mito			13.7954			0.0288	0.065	0					2.534	0	-29	0.235	0.347649	0.338601	32	no_membrane_GO	enzyme-substrate adaptor activity/AMP-activated protein kinase activity/protein kinase binding	invasive growth in response to glucose limitation/cell adhesion/signal transduction/regulation of protein-containing complex assembly	nucleus/cytoplasm/nuclear envelope lumen/nucleotide-activated protein kinase complex
1	YPR162C	ORC4		not mito			15.2204			0.0387	0.227	0.003					3.447	0	-2	0.22	0.571511	0.136456	31	no_membrane_GO	DNA binding/DNA replication origin binding
1	YGL147C	RPL9A		not mito			232.91			0.0172	0.084	0.007					2.246	1	11	0.803	0.122412	0.5	28	no_membrane_GO	structural constituent of ribosome/rRNA binding	cytoplasmic translation/translation	cytoplasm/ribosome/cytosolic large ribosomal subunit/ribonucleoprotein complex
1	YNL073W	MSK1	1+2+6+3+4	dual	Ambiguous		20.4604			0.9832	0.95	0.996					7.925	8	12	0.201	0.462477	0.2019	26	no_membrane_GO	tRNA binding/nucleotide binding/nucleic acid binding/aminoacyl-tRNA ligase activity/lysine-tRNA ligase activity/ATP binding/ligase activity	translation/tRNA aminoacylation for protein translation/lysyl-tRNA aminoacylation/tRNA processing/mitochondrial translation/mitochondrial lysyl-tRNA aminoacylation	mitochondrion/cytoplasm/mitochondrial matrix
1	YGR147C	NAT2	1+2+6+3+4	dual	IMS/IM		13.5278			0.9803	0.696	0.012					9.615	5	23	0.188	0.476839	0.3796	29	no_membrane_GO	molecular_function/transferase activity/acyltransferase activity	N-terminal peptidyl-methionine acetylation	mitochondrion/cytoplasm
1	YJL091C	GWT1		not mito			13.417			0.0251	0.113	0					6.135	3	18	0.204	0.227387	0.145614	31	no_membrane_GO	O-acyltransferase activity/transferase activity/acyltransferase activity/glucosaminyl-phosphatidylinositol O-acyltransferase activity	GPI anchor biosynthetic process/protein localization to plasma membrane	endoplasmic reticulum/endoplasmic reticulum membrane/membrane/nuclear outer membrane-endoplasmic reticulum membrane network
1	YGL056C	SDS23		not mito			39.2583			0.0201	0.148	0					1.893	2	8	0.203	0.221387	0.586638	21	no_membrane_GO	molecular_function/protein serine/threonine phosphatase inhibitor activity	septum digestion after cytokinesis/regulation of mitotic metaphase/anaphase transition/cellular response to glucose starvation	nucleus/cytoplasm
1	YHR172W	SPC97		not mito			195.699			0.0259	0.068	0					3.024	0	-9	0.232	0.146804	0.586638	30	membrane	microtubule minus-end binding/gamma-tubulin binding	microtubule cytoskeleton organization/mitotic cell cycle/microtubule nucleation/cytoplasmic microtubule organization/spindle assembly/meiotic cell cycle	equatorial microtubule organizing center/mitotic spindle pole body/spindle pole/gamma-tubulin complex/nucleus/cytoplasm/microtubule organizing center/spindle pole body/inner plaque of spindle pole body/outer plaque of spindle pole body/cytoskeleton/microtubule/gamma-tubulin small complex
1	YKL106W	AAT1	1+2+6+3+4	mito	Matrix/IM		24.0614			0.983	0.858	0.996					5.227	5	11	0.257	0.392184	0.4196	32	no_membrane_GO	catalytic activity/L-aspartate:2-oxoglutarate aminotransferase activity/transaminase activity/transferase activity/pyridoxal phosphate binding	amino acid metabolic process/aspartate catabolic process/biosynthetic process/alpha-amino acid metabolic process	mitochondrion/mitochondrial matrix
1	YNL042W	BOP3		not mito						0.0331	0.227	0					1.301	1	13	0.22	0.302649	0.586638	5	endomembrane system	molecular_function	cellular response to methylmercury	nucleus/cytoplasm
1	YOR107W	RGS2		not mito			15.6179			0.0132	0.064	0					4.388	0	5	0.205	0.528326	0.372194	8	no_membrane_GO	GTPase activator activity		nucleus/cytoplasm
1	YDR440W	DOT1		not mito			13.8749			0.0225	0.09	0					0.687	0	17	0.213	0.276986	0.419605	29	no_membrane_GO	DNA binding/methyltransferase activity/transferase activity/histone H3K79 methyltransferase activity/histone binding/histone H3K79 trimethyltransferase activity	DNA damage checkpoint signaling/recombinational repair/DNA repair/nucleotide-excision repair/postreplication repair/chromatin organization/nucleosome assembly/negative regulation of heterochromatin formation/subtelomeric heterochromatin formation/mitotic G1 DNA damage checkpoint signaling/mitotic intra-S DNA damage checkpoint signaling/methylation/histone H3-K79 methylation/meiotic recombination …	nucleus/chromosome, telomeric region/nucleosome
1	YKL181W	PRS1		not mito			52.3341			0.0227	0.194	0.006					5.154	4	-13	0.32	0.0829429	0.201913	28	no_membrane_GO	ribose phosphate diphosphokinase activity/nucleotide binding/magnesium ion binding/ATP binding/kinase activity/transferase activity/metal ion binding	5-phosphoribose 1-diphosphate biosynthetic process/purine nucleotide biosynthetic process/ribonucleoside monophosphate biosynthetic process/nucleotide biosynthetic process/phosphorylation/fungal-type cell wall organization/cellular biosynthetic process	cytoplasmic stress granule/cytoplasm/ribose phosphate diphosphokinase complex
1	YDR140W	MTQ2		not mito			14.3372			0.0221	0.038	0					3.471	1	-7	0.238	0.271681	0.586638	32	endomembrane system	S-adenosylmethionine-dependent methyltransferase activity/protein methyltransferase activity/nucleic acid binding/methyltransferase activity/transferase activity/protein-(glutamine-N5) methyltransferase activity	regulation of translation/nitrogen compound metabolic process/peptidyl-glutamine methylation/methylation/ribosomal large subunit biogenesis/macromolecule methylation/primary metabolic process	nucleus/cytoplasm/large ribosomal subunit/eRF1 methyltransferase complex
1	YMR311C	GLC8		not mito			41.0874			0.0224	0.066	0					3.828	1	-26	0.222	0.353507	0.586638	12	no_membrane_GO	protein phosphatase inhibitor activity/enzyme activator activity	carbohydrate metabolic process/glycogen metabolic process/glycogen biosynthetic process/chromosome segregation/regulation of signal transduction/regulation of phosphoprotein phosphatase activity	nucleus/cytoplasm
1	YDL018C	ERP3		not mito			34.5214			0.0296	0.018	0					2.953	0	-2	0.284	0.182786	0.5	32	endomembrane system	molecular_function	protein retention in ER lumen/intracellular protein transport/endoplasmic reticulum to Golgi vesicle-mediated transport/Golgi organization/protein transport/vesicle-mediated transport	endoplasmic reticulum/endoplasmic reticulum-Golgi intermediate compartment/Golgi apparatus/COPII-coated ER to Golgi transport vesicle/endoplasmic reticulum membrane/membrane
1	YPR151C	SUE1	1+2+6+4	dual			13.1929			0.9828	0.924	0.995					10.586	8	26	0.215	0.107792	0.5	1	no_membrane_GO	molecular_function
1	YEL032W	MCM3		not mito						0.0228	0.107	0					1.483	0	-32	0.257	0.0812516	0.128103	31	no_membrane_GO	single-stranded DNA helicase activity/ATP hydrolysis activity/nucleotide binding/DNA binding/chromatin binding/DNA replication origin binding/single-stranded DNA binding/helicase activity/ATP binding/hydrolase activity/MCM complex binding	double-strand break repair via break-induced replication/DNA replication/pre-replicative complex assembly involved in nuclear cell cycle DNA replication/DNA unwinding involved in DNA replication/DNA replication initiation/DNA strand elongation involved in DNA replication/regulation of DNA-templated DNA replication initiation/silent mating-type cassette heterochromatin formation/subtelomeric heter…	nucleus/chromosome, telomeric region/nuclear pre-replicative complex/cytoplasm/DNA replication preinitiation complex/replication fork protection complex/MCM complex/CMG complex
1	YBL103C	RTG3		not mito			23.8996			0.0242	0.047	0					3.885	0	-17	0.223	0.491472	0.5	26	membrane	DNA-binding transcription factor activity, RNA polymerase II-specific/RNA polymerase II cis-regulatory region sequence-specific DNA binding/DNA binding/sequence-specific DNA binding/protein dimerization activity/RNA polymerase II-specific DNA-binding transcription factor binding	positive regulation of transcription by RNA polymerase II/autophagy of mitochondrion/regulation of transcription by RNA polymerase II/mitochondria-nucleus signaling pathway/cellular response to oleic acid	nucleus/cytoplasm
1	YLR362W	STE11		not mito			17.4923			0.0081	0.053	0					0.692	0	-3	0.228	0.298433	0.586638	30	no_membrane_GO	nucleotide binding/protein kinase activity/protein serine/threonine kinase activity/MAP kinase kinase kinase activity/ATP binding/kinase activity/transferase activity/SAM domain binding/protein serine kinase activity	osmosensory signaling MAPK cascade/cellular hyperosmotic response/osmosensory signaling pathway via Sho1 osmosensor/cell wall integrity MAPK cascade/pheromone-dependent signal transduction involved in conjugation with cellular fusion/signal transduction involved in filamentous growth/invasive growth in response to glucose limitation/protein phosphorylation/pseudohyphal growth/phosphorylation/resp…	cytoplasm
1	YHR205W	SCH9		not mito			14.6536			0.0439	0.241	0					3.916	1	-24	0.246	0.242516	0.13463	31	no_membrane_GO	protein serine/threonine kinase activity/nucleotide binding/protein kinase activity/ATP binding/kinase activity/transferase activity/protein serine kinase activity	regulation of transcription by RNA polymerase II/protein phosphorylation/regulation of cell size/phosphorylation/peptidyl-serine phosphorylation/regulation of protein localization/intracellular signal transduction/positive regulation of transcription by RNA polymerase I/positive regulation of transcription by RNA polymerase III/regulation of response to osmotic stress/positive regulation of ribos…	chromatin/fungal-type vacuole membrane/nucleus/cytoplasm
1	YPR120C	CLB5		not mito			0			0.0226	0.056	0.004					2.352	0	-2	0.258	0.360099	0.586638	9	no_membrane_GO	cyclin-dependent protein serine/threonine kinase regulator activity
1	YLR089C	ALT1	1+2+6+3+4	dual	Matrix	B	13.5937			0.9774	0.581	0.996					9.816	6	-4	0.289	0.101336	0.1612	32	membrane	catalytic activity/L-alanine:2-oxoglutarate aminotransferase activity/transaminase activity/transferase activity/pyridoxal phosphate binding	alanine biosynthetic process/alanine catabolic process/biosynthetic process/L-alanine catabolic process	mitochondrion/mitochondrial matrix
1	YJR101W	RSM26	1+2+6+3+4	dual	IM		29.0795			0.9823	0.595	0.996					6.657	5	4	0.205	0.318687	0.5866	25	endomembrane system	structural constituent of ribosome/superoxide dismutase activity/metal ion binding	superoxide metabolic process/removal of superoxide radicals/mitochondrial translation	mitochondrion/mitochondrial small ribosomal subunit/ribosome/ribonucleoprotein complex
1	YJL149W	DAS1		not mito						0.0445	0.267	0.033					4.088	0	-7	0.258	0.184919	0.586638	4	membrane	ubiquitin-protein transferase activity/protein-macromolecule adaptor activity	protein ubiquitination/SCF-dependent proteasomal ubiquitin-dependent protein catabolic process	SCF ubiquitin ligase complex
1	YPL283C	YRF1-7		not mito						0.0508	0.01	0					2.761	0	-3	0.21	NA	0.429856	6	no_membrane_GO	nucleotide binding/nucleic acid binding/DNA helicase activity/helicase activity/ATP binding/hydrolase activity/ATP hydrolysis activity		cytoplasm/mitochondrion
1	YGR296W	YRF1-3		not mito						0.0508	0.01	0					2.761	0	-3	0.21	NA	0.429856	6	no_membrane_GO	nucleotide binding/nucleic acid binding/DNA helicase activity/helicase activity/ATP binding/hydrolase activity/ATP hydrolysis activity	telomere maintenance via recombination/DNA duplex unwinding	cytoplasm/nucleus
1	YNL339C	YRF1-6		not mito						0.0508	0.01	0					2.761	0	-3	0.21	NA	0.429856	6	no_membrane_GO	nucleotide binding/nucleic acid binding/DNA helicase activity/helicase activity/ATP binding/hydrolase activity/ATP hydrolysis activity	telomere maintenance via recombination/DNA duplex unwinding	cytoplasm/nucleus
1	YPR031W	NTO1		not mito			18.3232			0.0238	0.085	0					3.396	1	2	0.231	0.41173	0.586638	32	membrane	zinc ion binding/methylated histone binding/metal ion binding		nucleus/cytoplasm/NuA3 histone acetyltransferase complex/NuA3a histone acetyltransferase complex/NuA3b histone acetyltransferase complex
1	YMR016C	SOK2		not mito			27.2008			0.0242	0.178	0.003					2.036	0	4	0.219	0.344012	0.586638	25	membrane	DNA binding/DNA-binding transcription factor activity/sequence-specific DNA binding	pseudohyphal growth/positive regulation of transcription by RNA polymerase II	cytosol/nucleus
1	YIL140W	AXL2		not mito			18.7302			0.0269	0.015	0					5.786	1	-32	0.237	0.568533	0.5	22	no_membrane_GO	molecular_function/calcium ion binding	axial cellular bud site selection	incipient cellular bud site/cellular bud neck septin ring/fungal-type vacuole/plasma membrane/cellular bud neck/membrane/cell division site
1	YOL122C	SMF1		not mito			14.4162			0.0174	0.138	0					3.231	1	-5	0.269	0.0892606	0.317453	29	no_membrane_GO	manganese ion transmembrane transporter activity/cadmium ion transmembrane transporter activity/solute:proton symporter activity/inorganic cation transmembrane transporter activity/metal ion binding/metal ion transmembrane transporter activity	copper ion transport/iron ion transport/manganese ion transport/intracellular copper ion homeostasis/cadmium ion transport/metal ion transport/intracellular manganese ion homeostasis/transmembrane transport/cadmium ion transmembrane transport/manganese ion transmembrane transport/proton transmembrane transport	plasma membrane/fungal-type vacuole/membrane
1	YGR072W	UPF3		not mito			23.1609			0.0215	0.09	0.005					3.166	0	39	0.227	0.321686	0.278222	29	no_membrane_GO	nucleic acid binding/mRNA binding	nuclear-transcribed mRNA catabolic process, nonsense-mediated decay/DNA recombination/protein ubiquitination/positive regulation of translation/nuclear-transcribed mRNA catabolic process, 3'-5' exonucleolytic nonsense-mediated decay	nucleolus/cytoplasm/nucleus/polysome
1	YDR358W	GGA1		not mito			14.0017			0.0234	0.332	0.003					4.584	1	-10	0.222	0.485418	0.228739	27	no_membrane_GO	phosphatidylinositol binding/ubiquitin binding	intracellular protein transport/Golgi to endosome transport/Golgi to vacuole transport/vacuolar transport/protein transport/vesicle-mediated transport/endosomal transport/cytosolic transport/protein transport to vacuole involved in ubiquitin-dependent protein catabolic process via the multivesicular body sorting pathway	trans-Golgi network/Golgi apparatus/cytosol
1	YJR122W	CAF17	1+2+6+3+4	dual	Matrix/IM		14.2652			0.9823	0.908	0.996					5.031	7	1	0.212	0.325317	0.2019	27	no_membrane_GO	molecular_function/transferase activity	protein maturation by [2Fe-2S] cluster transfer/protein maturation by [4Fe-4S] cluster transfer/iron-sulfur cluster assembly	mitochondrial matrix/mitochondrion
1	YDR325W	YCG1		not mito			17.6853			0.0251	0.082	0					4.765	0	-59	0.246	0.310174	0.0388519	30	endomembrane system	chromatin binding	mitotic sister chromatid segregation/cell cycle/mitotic chromosome condensation/synaptonemal complex assembly/meiotic chromosome condensation/chromosome condensation/cell division/meiotic chromosome separation/tRNA gene clustering/rDNA chromatin condensation/negative regulation of meiotic DNA double-strand break formation	condensed chromosome/condensin complex/nucleus/chromosome/cytoplasm
1	YMR258C	ROY1		not mito			19.6973			0.0088	0.042	0.012					0.739	0	-9	0.226	0.14254	0.5	5	no_membrane_GO	GTPase inhibitor activity	protein targeting to vacuole/endocytosis	nucleus/cytoplasm/endoplasmic reticulum/membrane/cytoplasmic vesicle membrane/cytoplasmic vesicle
1	YML023C	NSE5		not mito						0.0241	0.066	0					5.04	0	-10	0.203	0.230392	0.586638	2	no_membrane_GO	ATPase inhibitor activity/SUMO transferase activity	DNA repair/DNA recombination/DNA damage response	nucleus/chromosome/Smc5-Smc6 complex
1	YKL108W	SLD2		not mito			15.4393			0.031	0.035	0.003					3.624	0	8	0.23	0.372398	0.586638	6	no_membrane_GO	DNA replication origin binding/single-stranded DNA binding	double-strand break repair via break-induced replication/DNA replication/DNA replication initiation/cell cycle/negative regulation of protein-containing complex assembly/mitotic DNA replication checkpoint signaling/DNA replication preinitiation complex assembly/mitotic DNA replication preinitiation complex assembly	nucleus/cytoplasm/DNA replication preinitiation complex
1	YDL133W	SRF1		not mito						0.0195	0.09	0					0.442	0	7	0.215	0.271644	0.5	19	no_membrane_GO	molecular_function	lipid metabolic process/lipid catabolic process/positive regulation of catalytic activity	fungal-type vacuole/membrane/cell periphery
1	YKL014C	URB1		not mito			39.4704			0.0228	0.264	0					3.517	1	-2	0.254	0.559009	0.103991	29	no_membrane_GO	mRNA binding	maturation of LSU-rRNA from tricistronic rRNA transcript (SSU-rRNA, 5.8S rRNA, LSU-rRNA)/maturation of 5.8S rRNA from tricistronic rRNA transcript (SSU-rRNA, 5.8S rRNA, LSU-rRNA)/rRNA processing/ribosome biogenesis	nucleolus/nucleus
1	YAL013W	DEP1		not mito			14.0661			0.0239	0.081	0					3.007	0	-40	0.22	0.245437	0.586638	25	endomembrane system	molecular_function/histone deacetylase binding	positive regulation of transcription by RNA polymerase II/negative regulation of transcription by RNA polymerase II/chromatin organization/regulation of transcription by RNA polymerase II/histone deacetylation/regulation of DNA-templated DNA replication initiation/negative regulation of silent mating-type cassette heterochromatin formation/negative regulation of rDNA heterochromatin formation	nucleus/mitochondrion/nucleoplasm/cytoplasm/Rpd3L complex/Rpd3L-Expanded complex/Sin3-type complex
1	YKL128C	PMU1		not mito			34.566			0.0258	0.108	0					3.562	1	-7	0.206	0.128651	0.5	22	no_membrane_GO	molecular_function/phosphatase activity/isomerase activity	biological_process	cytoplasm/peroxisome/nucleus
1	YDR334W	SWR1		not mito			18.2171			0.0265	0.11	0					2.547	4	-30	0.221	0.292636	0.201913	31	membrane	nucleotide binding/DNA binding/helicase activity/structural molecule activity/ATP binding/hydrolase activity/ATP hydrolysis activity/histone binding/ATP-dependent chromatin remodeler activity	recombinational repair/chromatin organization/chromatin remodeling	cytosol/Swr1 complex/nucleus
1	YDR021W	FAL1		not mito			20.4477			0.0222	0.068	0.005					0.734	0	9	0.275	0.088046	0.0140806	31	no_membrane_GO	nucleotide binding/nucleic acid binding/RNA binding/RNA helicase activity/mRNA binding/helicase activity/ATP binding/hydrolase activity/ATP hydrolysis activity	maturation of SSU-rRNA from tricistronic rRNA transcript (SSU-rRNA, 5.8S rRNA, LSU-rRNA)/rRNA processing/cellular nitrogen compound metabolic process/ribosome biogenesis/macromolecule metabolic process/primary metabolic process	nucleolus/nucleus/preribosome, small subunit precursor/catalytic step 2 spliceosome/FAL1-SGD1 complex
1	YLR150W	STM1		not mito		B	460.435	B	B	0.045	0.058	0					5.334	0	12	0.753	0.331421	0.586638	30	no_membrane_GO	nucleic acid binding/DNA binding/RNA binding/telomeric DNA binding/ribosome binding/triplex DNA binding	telomere maintenance/translational elongation/regulation of translation/negative regulation of translation/TOR signaling/negative regulation of apoptotic process/regulation of translational initiation in response to stress	nucleus/cytoplasm/polysome/perinuclear region of cytoplasm
1	YIL133C	RPL16A		not mito		B	189.455			0.0486	0.165	0.236					3.49	0	27	0.208	NA	0.5	31	membrane	RNA binding/mRNA binding/structural constituent of ribosome	maturation of LSU-rRNA/cytoplasmic translation/translation/negative regulation of translation	nucleolus/ribosome/cytoplasm/large ribosomal subunit/cytosolic large ribosomal subunit/ribonucleoprotein complex
1	YBL021C	HAP3		not mito			18.7172			0.0273	0.055	0					2.882	0	-8	0.225	0.0295249	0.136456	30	no_membrane_GO	DNA-binding transcription activator activity, RNA polymerase II-specific/RNA polymerase II cis-regulatory region sequence-specific DNA binding/DNA-binding transcription factor activity, RNA polymerase II-specific/DNA binding/sequence-specific DNA binding/protein heterodimerization activity	carbon catabolite activation of transcription from RNA polymerase II promoter/regulation of DNA-templated transcription/regulation of transcription by RNA polymerase II/regulation of cellular respiration	nucleus/CCAAT-binding factor complex
1	YNR050C	LYS9		not mito		B	55.2438			0.0531	0.076	0					2.444	1	-12	0.376	0.0893766	0.0626817	30	no_membrane_GO	saccharopine dehydrogenase activity/saccharopine dehydrogenase (NADP+, L-glutamate-forming) activity/oxidoreductase activity	amino acid biosynthetic process/lysine biosynthetic process/lysine biosynthetic process via aminoadipic acid	cytoplasm/cell periphery
1	YJL164C	TPK1		not mito			23.991			0.0119	0.061	0					0.324	0	-12	0.284	0.131437	0.144853	10	no_membrane_GO	cAMP-dependent protein kinase activity/nucleotide binding/protein kinase activity/protein serine/threonine kinase activity/AMP-activated protein kinase activity/ATP binding/kinase activity/transferase activity/protein serine kinase activity	protein import into nucleus/peptidyl-serine phosphorylation/double-strand break repair via nonhomologous end joining/protein phosphorylation/cell cycle/Ras protein signal transduction/negative regulation of cytoplasmic mRNA processing body assembly/protein kinase A signaling/regulation of macroautophagy/phosphorylation/cell division	chromatin/nucleus/cytosol/cytoplasm/cAMP-dependent protein kinase complex
1	YOL033W	MSE1	1+2+6+3+4	mito	Matrix/IM		19.5502			0.9821	0.684	0.038					9.874	6	17	0.231	0.321968	0.0175	32	no_membrane_GO	tRNA binding/nucleotide binding/RNA binding/aminoacyl-tRNA ligase activity/glutamate-tRNA ligase activity/ATP binding/zinc ion binding/ligase activity	translation/glutamyl-tRNA aminoacylation/mitochondrial translation/tRNA aminoacylation/mitochondrial glutamyl-tRNA aminoacylation	mitochondrion/mitochondrial matrix/cellular anatomical entity
1	YLR312W-A	MRPL15	1+2+6+3+4	mito	Matrix/IM		29.926			0.9821	0.886	0.996					10.694	0	10	0.184	0.08291	0.206	19	no_membrane_GO	structural constituent of ribosome/ribonuclease III activity	RNA processing/mitochondrial translation/RNA phosphodiester bond hydrolysis/RNA phosphodiester bond hydrolysis, endonucleolytic	mitochondrion/mitochondrial large ribosomal subunit/ribosome/ribonucleoprotein complex
1	YFR014C	CMK1		not mito			18.8051			0.0267	0.047	0					3.067	0	-7	0.223	0.751957	0.445726	28	no_membrane_GO	nucleotide binding/protein kinase activity/protein serine/threonine kinase activity/calmodulin-dependent protein kinase activity/calmodulin binding/ATP binding/kinase activity/transferase activity/protein serine kinase activity	protein phosphorylation/signal transduction/phosphorylation/cellular response to oxidative stress	cytoplasm
1	YDL122W	UBP1		not mito			30.2569			0.0258	0.074	0.019					3.859	0	-55	0.281	0.22456	0.281853	25	membrane	cysteine-type deubiquitinase activity/cysteine-type endopeptidase activity/peptidase activity/cysteine-type peptidase activity/zinc ion binding/hydrolase activity	proteolysis/ubiquitin-dependent protein catabolic process/protein deubiquitination	nucleus/endoplasmic reticulum membrane/cytosol/cytoplasm/endoplasmic reticulum
1	YOL145C	CTR9		not mito			38.7029			0.0266	0.055	0					2.812	1	-16	0.25	0.247934	0.128103	31	no_membrane_GO	RNA polymerase II complex binding/DNA binding/transcription coregulator activity/triplex DNA binding/RNA polymerase II-specific DNA-binding transcription factor binding/RNA polymerase II C-terminal domain phosphoserine binding	DNA-templated transcription termination/regulation of transcription involved in G1/S transition of mitotic cell cycle/snoRNA transcription by RNA polymerase II/regulation of DNA-templated transcription/transcription by RNA polymerase I/transcription elongation by RNA polymerase I/transcription elongation by RNA polymerase II/histone modification/mRNA 3'-end processing/sno(s)RNA 3'-end processing/…	euchromatin/nucleus/nucleoplasm/Cdc73/Paf1 complex/intracellular membrane-bounded organelle
1	YDR310C	SUM1		not mito			22.807			0.0315	0.081	0					4.651	0	-15	0.226	0.588711	0.586638	1	no_membrane_GO	DNA-binding transcription repressor activity, RNA polymerase II-specific/RNA polymerase II cis-regulatory region sequence-specific DNA binding/DNA binding/DNA replication origin binding/sequence-specific DNA binding	negative regulation of transcription by RNA polymerase II/negative regulation of transcription by competitive promoter binding/sporulation resulting in formation of a cellular spore/silent mating-type cassette heterochromatin formation/positive regulation of DNA-templated DNA replication initiation	nucleus
1	YLL021W	SPA2		not mito			0			0.0366	0.114	0.005					3.553	0	-59	0.232	0.509184	0.586638	26	no_membrane_GO	MAP-kinase scaffold activity	establishment of cell polarity/regulation of protein localization/regulation of actin cytoskeleton organization/budding cell apical bud growth/bipolar cellular bud site selection/pseudohyphal growth/regulation of cell shape/mating projection formation/regulation of initiation of mating projection growth/regulation of termination of mating projection growth/invasive filamentous growth/positive reg…	actomyosin contractile ring/cellular bud tip/cellular bud neck/mating projection tip/cell cortex of growing cell tip/incipient cellular bud site/polarisome/cell cortex/cell tip/cellular anatomical entity
1	YKL098W	MTC2		not mito			17.4541			0.0197	0.125	0					4.321	0	-1	0.181	0.31109	0.5	1	no_membrane_GO	molecular_function	biological_process	cellular_component
1	YML067C	ERV41		not mito			37.3486			0.0233	0.054	0					4.818	1	-15	0.263	NA	0.0721785	31	no_membrane_GO	molecular_function	endoplasmic reticulum to Golgi vesicle-mediated transport/retrograde vesicle-mediated transport, Golgi to endoplasmic reticulum/protein transport/vesicle-mediated transport/intracellular transport	endoplasmic reticulum/membrane/COPII-coated ER to Golgi transport vesicle/Golgi membrane/endoplasmic reticulum membrane/Golgi apparatus/ER to Golgi transport vesicle membrane/cytoplasmic vesicle
1	YBR039W	ATP3	1+2+6+3+4	dual	Matrix/IM	B	128.376			0.9769	0.753	0.996					5.107	4	9	0.406	0.0732793	0.0383	31	membrane	proton-transporting ATP synthase activity, rotational mechanism/proton-transporting ATPase activity, rotational mechanism	ATP biosynthetic process/monoatomic ion transport/proton motive force-driven ATP synthesis/proton transmembrane transport	mitochondrial proton-transporting ATP synthase complex, catalytic sector F(1)/mitochondrion/mitochondrial inner membrane/mitochondrial proton-transporting ATP synthase, central stalk/membrane/proton-transporting ATP synthase complex, catalytic core F(1)/cellular anatomical entity
1	YNR022C	MRPL50	1+2+6+3+4	mito	Matrix/IM		31.3238			0.9816	0.732	0.257					10.786	7	3	0.238	0.311902	0.3474	5	no_membrane_GO	structural constituent of ribosome	mitochondrial translation	mitochondrion/mitochondrial large ribosomal subunit/ribosome/ribonucleoprotein complex
1	YNL330C	RPD3		not mito			24.2847			0.0243	0.067	0					3.673	0	-17	0.224	0.0907201	0.16265	31	no_membrane_GO	transcription coactivator activity/transcription corepressor activity/histone deacetylase activity/zinc ion binding/hydrolase activity	positive regulation of transcription by RNA polymerase II/negative regulation of transcription by RNA polymerase II/regulation of transcription involved in G1/S transition of mitotic cell cycle/regulation of transcription involved in G2/M transition of mitotic cell cycle/chromatin organization/regulation of DNA-templated transcription/regulation of transcription by RNA polymerase II/transcription…	nuclear periphery/nucleus/histone deacetylase complex/cytoplasm/NuRD complex/Rpd3S/Clr6-CII complex/Rpd3L complex/Rpd3L-Expanded complex/Snt2C complex/Sin3-type complex
1	YPL112C	PEX25		not mito						0.0156	0.069	0					2.406	0	9	0.188	0.176352	0.586638	6	no_membrane_GO	molecular_function		peroxisome/peroxisomal membrane/membrane
1	YHR019C	DED81		not mito						0.0191	0.083	0					3.64	1	-11	0.463	0.0752443	0.016964	32	no_membrane_GO	nucleotide binding/nucleic acid binding/aminoacyl-tRNA ligase activity/asparagine-tRNA ligase activity/ATP binding/ligase activity/sequence-specific mRNA binding	translation/tRNA aminoacylation for protein translation/asparaginyl-tRNA aminoacylation	cytoplasm/cytosol
1	YBR193C	MED8		not mito			13.7087			0.0222	0.037	0					4.123	0	-7	0.231	0.390365	0.195681	24	no_membrane_GO	RNA polymerase II cis-regulatory region sequence-specific DNA binding/DNA binding/transcription coregulator activity/transcription corepressor activity/TBP-class protein binding/protein-macromolecule adaptor activity	negative regulation of transcription by RNA polymerase II/regulation of transcription by RNA polymerase II/positive regulation of transcription by RNA polymerase II	nucleus/mediator complex/core mediator complex
1	YGL064C	MRH4	1+2+6+3+4	dual	Matrix/IM		0			0.9814	0.378	0.255					7.79	3	36	0.232	0.194518	0.5866	29	endomembrane system	mitochondrial ribosomal large subunit rRNA binding/nucleotide binding/nucleic acid binding/RNA binding/RNA helicase activity/helicase activity/ATP binding/hydrolase activity/ATP hydrolysis activity	maturation of LSU-rRNA from tricistronic rRNA transcript (SSU-rRNA, 5.8S rRNA, LSU-rRNA)/RNA metabolic process/cellular nitrogen compound metabolic process/macromolecule metabolic process/primary metabolic process/mitochondrial large ribosomal subunit assembly	nucleolus/mitochondrion/mitochondrial matrix
1	YBL013W	FMT1	1+2+6+3+4	mito	Matrix/IM		15.0246			0.9813	0.832	0.996					7.83	5	18	0.215	0.276507	0.5866	28	no_membrane_GO	methionyl-tRNA formyltransferase activity/transferase activity	translation/translational initiation/biosynthetic process/conversion of methionyl-tRNA to N-formyl-methionyl-tRNA	mitochondrion/cytoplasm/mitochondrial matrix
1	YDL130W	RPP1B		not mito		B	666.251			0.0546	0.026	0					2.965	0	-17	0.256	NA	0.5	32	no_membrane_GO	structural constituent of ribosome/protein kinase activator activity/ribonucleoprotein complex binding	cytoplasmic translation/translational elongation/positive regulation of protein kinase activity	fungal-type vacuole/cytoplasm/ribosome/cytosolic large ribosomal subunit/ribonucleoprotein complex
1	YER034W			not mito			27.1479			0.0226	0.119	0.003					1.876	0	-4	0.227	0.596111	0.5	1	no_membrane_GO	molecular_function	biological_process	nucleus/cytoplasm
[truncated: 4,197 more rows]
