# Supplementary material for: Systematic Approaches to Study Eclipsed Targeting of Proteins Uncover a New Family of Mitochondrial Proteins
Source: Cells. 2023 Jun 5;12(11):1550. doi: 10.3390/cells12111550 (PMC10252432; doi:10.3390/cells12111550)
Supplement: Supplementary file 1 [file cells-12-01550-s001.zip › Table S9. GO analysis.xlsx]

## Sheet: GO analysis
	Analysis of all C-SWAT hits (386)																Analysis of C-SWAT hits that were not previously shown to be mitochondrial and are not membranal (137)
		GO biological process complete					GO molecular function complete					GO cellular component complete					GO biological process complete					GO molecular function complete					GO cellular component complete
		fold Enrichment	raw P-value	FDR			fold Enrichment	raw P-value	FDR			fold Enrichment	raw P-value	FDR			fold Enrichment	raw P-value	FDR			fold Enrichment	raw P-value	FDR			fold Enrichment	raw P-value	FDR
	glycine catabolic process (GO:0006546)	16.09	0.000669	0.0225		oxidoreductase activity, acting on the CH-NH2 group of donors (GO:0016638)	10.73	0.000123	0.0084		glycine cleavage complex (GO:0005960)	16.09	0.000669	0.0133		regulation of RNA helicase activity (GO:1902280)	33.12	0.000348	0.0274		box H/ACA snoRNA binding (GO:0034513)	44.16	0.000202	0.0285		polysomal ribosome (GO:0042788)	33.12	0.000348	0.0119
	2-oxoglutarate metabolic process (GO:0006103)	12.87	0.00115	0.0369		melatonin binding (GO:1904408)	8.94	0.000861	0.0311		mitochondrial tricarboxylic acid cycle enzyme complex (GO:0030062)	13.41	0.00023	0.00544		protein export from nucleus (GO:0006611)	14.72	0.00034	0.0273		translation initiation factor binding (GO:0031369)	10.51	0.000224	0.0298		box H/ACA snoRNP complex (GO:0031429)	33.12	0.000348	0.0115
	valine metabolic process (GO:0006573)	12.07	7.75e-05	0.00379		identical protein binding (GO:0042802)	8.05	0.000126	0.0084		proton-transporting ATP synthase complex, catalytic core F(1) (GO:0045261)	13.41	0.00023	0.00532		cytoplasmic translational initiation (GO:0002183)	12.04	2.66e-05	0.00317		translation initiation factor activity (GO:0003743)	8.83	3.16e-05	0.00616		box H/ACA RNP complex (GO:0072588)	33.12	0.000348	0.0112
	serine family amino acid catabolic process (GO:0009071)	11.26	2.59e-05	0.0016		proton-transporting ATP synthase activity, rotational mechanism (GO:0046933)	7.15	7.84e-05	0.0064		tricarboxylic acid cycle enzyme complex (GO:0045239)	12.87	3.32e-06	0.000107		ribosomal small subunit assembly (GO:0000028)	9.81	7.15e-05	0.00685		translation factor activity, RNA binding (GO:0008135)	7.36	8.44e-06	0.00214		eukaryotic 48S preinitiation complex (GO:0033290)	16.06	0.00026	0.00956
	glycine metabolic process (GO:0006544)	10.73	0.000123	0.0055		proton channel activity (GO:0015252)	7.15	7.84e-05	0.0062		mitochondrial proton-transporting ATP synthase complex, catalytic sector F(1) (GO:0000275)	12.87	0.00115	0.0211		translational elongation (GO:0006414)	9.55	5.09e-06	0.00071		translation regulator activity, nucleic acid binding (GO:0090079)	6.97	1.25e-05	0.00287		translation preinitiation complex (GO:0070993)	13.59	0.000438	0.0124
	glutamate biosynthetic process (GO:0006537)	10.73	0.000123	0.00545		oxidoreductase activity, acting on the aldehyde or oxo group of donors (GO:0016903)	6.32	9.01e-06	0.000877		proton-transporting two-sector ATPase complex, catalytic domain (GO:0033178)	11.14	1.84e-06	6.1e-05		cytoplasmic translation (GO:0002181)	9.46	1.72e-23	8.42e-20		ribosome binding (GO:0043022)	6.79	4.57e-05	0.00722		cytosolic small ribosomal subunit (GO:0022627)	12.11	6.78e-13	9.63e-11
	isoleucine metabolic process (GO:0006549)	9.39	6.06e-05	0.00311		translation initiation factor binding (GO:0031369)	6.13	0.000184	0.00993		proton-transporting V-type ATPase, V1 domain (GO:0033180)	9.19	0.00274	0.0446		rRNA modification (GO:0000154)	8.18	0.000616	0.0424		translation regulator activity (GO:0045182)	6.56	2.21e-06	0.000622		polysome (GO:0005844)	12.04	2.36e-07	1.38e-05
	tricarboxylic acid metabolic process (GO:0072350)	8.94	0.000861	0.0284		2 iron, 2 sulfur cluster binding (GO:0051537)	5.93	0.000553	0.0212		vacuolar proton-transporting V-type ATPase, V1 domain (GO:0000221)	9.19	0.00274	0.0439		ribosome assembly (GO:0042255)	7.73	1.35e-08	3.29e-06		ribonucleoprotein complex binding (GO:0043021)	5.84	4.43e-05	0.00747		cytosolic ribosome (GO:0022626)	8.95	1.37e-19	6.83e-17
	isoleucine biosynthetic process (GO:0009097)	8.78	0.000275	0.0104		oxidoreductase activity, acting on the aldehyde or oxo group of donors, NAD or NADP as acceptor (GO:0016620)	5.85	0.000239	0.011		mitochondrial nucleoid (GO:0042645)	9.19	1.27e-09	7.42e-08		ribosomal subunit export from nucleus (GO:0000054)	6.67	5.16e-05	0.0056		structural constituent of ribosome (GO:0003735)	5.57	4.95e-13	4.18e-10		small ribosomal subunit (GO:0015935)	7.66	3.78e-10	3.75e-08
	lysine biosynthetic process via aminoadipic acid (GO:0019878)	8.78	0.000275	0.0103		NAD binding (GO:0051287)	5.75	4.5e-05	0.00393		nucleoid (GO:0009295)	9.19	1.27e-09	7.01e-08		ribosome localization (GO:0033750)	6.54	5.81e-05	0.00592		rRNA binding (GO:0019843)	4.91	0.000152	0.0226		perinuclear region of cytoplasm (GO:0048471)	7.61	0.000821	0.0227
	glutamate metabolic process (GO:0006536)	8.66	8.85e-05	0.00412		ATP-dependent protein folding chaperone (GO:0140662)	5.36	0.000167	0.0101		eukaryotic 48S preinitiation complex (GO:0033290)	8.78	0.000275	0.00621		ribosomal large subunit assembly (GO:0000027)	6.46	0.000538	0.0381		mRNA binding (GO:0003729)	4.52	7.8e-09	2.82e-06		sno(s)RNA-containing ribonucleoprotein complex (GO:0005732)	7.36	0.000941	0.0253
	lysine metabolic process (GO:0006553)	8.58	2.87e-05	0.00171		vitamin B6 binding (GO:0070279)	5.36	6.02e-06	0.000635		translation preinitiation complex (GO:0070993)	7.43	0.000545	0.0111		translational initiation (GO:0006413)	6.31	7.33e-05	0.00689		structural molecule activity (GO:0005198)	4.38	1.06e-13	2.69e-10		90S preribosome (GO:0030686)	7.2	9.3e-09	6.6e-07
	pyruvate metabolic process (GO:0006090)	8.26	1.39e-10	2.12e-08		pyridoxal phosphate binding (GO:0030170)	5.36	6.02e-06	0.00061		polysome (GO:0005844)	7.31	4.52e-08	1.96e-06		nuclear export (GO:0051168)	5.77	1.79e-08	3.97e-06		protein-containing complex binding (GO:0044877)	3.3	4.23e-05	0.00765		cytosolic large ribosomal subunit (GO:0022625)	6.83	1.66e-07	1.03e-05
	one-carbon metabolic process (GO:0006730)	8.05	1.33e-05	0.000931		vitamin binding (GO:0019842)	5.15	7.92e-07	9.11e-05		oxidoreductase complex (GO:1990204)	6.9	4.13e-09	2.16e-07		translation (GO:0006412)	5.27	1.16e-19	2.83e-16		RNA binding (GO:0003723)	3.16	1.53e-13	1.94e-10		cytoplasmic stress granule (GO:0010494)	6.69	2.25e-08	1.49e-06
	L-serine metabolic process (GO:0006563)	8.05	0.000392	0.0141		monoatomic cation channel activity (GO:0005261)	4.95	0.000603	0.0228		mitochondrial proton-transporting ATP synthase complex (GO:0005753)	6.26	0.000425	0.0094		peptide biosynthetic process (GO:0043043)	5.21	1.7e-19	2.77e-16		protein binding (GO:0005515)	2.07	1.8e-05	0.0038		membrane coat (GO:0030117)	6.13	0.00195	0.0498
	lysine biosynthetic process (GO:0009085)	8.05	0.000126	0.0055		translation initiation factor activity (GO:0003743)	4.6	0.00021	0.0109		proton-transporting ATP synthase complex (GO:0045259)	6.26	0.000425	0.00919		ribonucleoprotein complex assembly (GO:0022618)	5.05	1.76e-08	4.09e-06		nucleic acid binding (GO:0003676)	1.98	7.63e-08	2.41e-05		coated membrane (GO:0048475)	6.13	0.00195	0.0486
	gluconeogenesis (GO:0006094)	8.05	0.000126	0.00546		magnesium ion binding (GO:0000287)	4.48	1.79e-06	0.000197		cytoplasmic stress granule (GO:0010494)	5.53	7.62e-14	1.08e-11		regulation of mRNA stability (GO:0043488)	4.99	0.000769	0.0494		heterocyclic compound binding (GO:1901363)	1.77	3.32e-09	1.68e-06		P-body (GO:0000932)	5.99	0.000102	0.00391
	chaperone cofactor-dependent protein refolding (GO:0051085)	8.05	4.09e-05	0.0023		hydro-lyase activity (GO:0016836)	4.47	0.000255	0.0115		proton-transporting two-sector ATPase complex (GO:0016469)	5.36	3.16e-05	0.000766		peptide metabolic process (GO:0006518)	4.97	9.1e-19	1.11e-15		organic cyclic compound binding (GO:0097159)	1.76	4.1e-09	1.73e-06		ribosome (GO:0005840)	5.76	1.1e-15	3.65e-13
	hexose catabolic process (GO:0019320)	8.05	0.000392	0.014		ligase activity, forming carbon-oxygen bonds (GO:0016875)	4.35	0.000307	0.0134		cytosolic small ribosomal subunit (GO:0022627)	5.19	2.9e-08	1.37e-06		non-membrane-bounded organelle assembly (GO:0140694)	4.91	3.75e-07	5.72e-05		binding (GO:0005488)	1.53	6.08e-11	3.85e-08		ribosomal subunit (GO:0044391)	5.76	2.79e-14	4.62e-12
	hexose biosynthetic process (GO:0019319)	8.05	0.000126	0.00541		aminoacyl-tRNA ligase activity (GO:0004812)	4.35	0.000307	0.0132		cytosolic ribosome (GO:0022626)	4.42	4.95e-14	8.2e-12		RNA export from nucleus (GO:0006405)	4.85	7.05e-05	0.00689							ribonucleoprotein granule (GO:0035770)	5.72	7.53e-09	6.24e-07
	glycolytic process (GO:0006096)	7.43	9.14e-07	8.43e-05		ligase activity (GO:0016874)	4.32	5.04e-11	1.06e-08		ribonucleoprotein granule (GO:0035770)	4.28	3.85e-12	2.73e-10		ribonucleoprotein complex subunit organization (GO:0071826)	4.85	3.24e-08	6.33e-06							cytoplasmic ribonucleoprotein granule (GO:0036464)	5.72	7.53e-09	5.76e-07
	tricarboxylic acid cycle (GO:0006099)	7.27	1.37e-07	1.49e-05		monoatomic ion channel activity (GO:0005216)	4.29	0.00132	0.0458		cytoplasmic ribonucleoprotein granule (GO:0036464)	4.28	3.85e-12	2.55e-10		nuclear transport (GO:0051169)	4.82	3.53e-08	6.63e-06							preribosome (GO:0030684)	5.46	8.13e-10	7.35e-08
	branched-chain amino acid biosynthetic process (GO:0009082)	7.04	0.00024	0.00939		carbon-oxygen lyase activity (GO:0016835)	4.21	0.000195	0.0103		cytosolic large ribosomal subunit (GO:0022625)	4.02	5.02e-07	1.85e-05		nucleocytoplasmic transport (GO:0006913)	4.82	3.53e-08	6.38e-06							small-subunit processome (GO:0032040)	5	0.00182	0.0475
	monosaccharide biosynthetic process (GO:0046364)	7.04	0.00024	0.00931		translation factor activity, RNA binding (GO:0008135)	3.87	0.000108	0.0078		small ribosomal subunit (GO:0015935)	3.94	1.05e-07	4.17e-06		amide biosynthetic process (GO:0043604)	4.69	2.67e-18	2.61e-15							large ribosomal subunit (GO:0015934)	4.35	1.66e-05	0.000716
	glutamine family amino acid biosynthetic process (GO:0009084)	6.81	5.11e-06	0.00039		metal cluster binding (GO:0051540)	3.85	0.000382	0.0161		mitochondrial matrix (GO:0005759)	3.59	1.59e-14	3.15e-12		protein-containing complex localization (GO:0031503)	4.6	0.000106	0.00981							ribonucleoprotein complex (GO:1990904)	4.26	1.64e-20	1.63e-17
	ATP metabolic process (GO:0046034)	6.58	4.65e-05	0.0025		iron-sulfur cluster binding (GO:0051536)	3.85	0.000382	0.0159		ribosomal subunit (GO:0044391)	3.43	1.34e-12	1.11e-10		ribosomal small subunit biogenesis (GO:0042274)	4.32	8.2e-06	0.00108							supramolecular complex (GO:0099080)	3.64	2.82e-07	1.56e-05
	dicarboxylic acid metabolic process (GO:0043648)	6.57	1.1e-09	1.53e-07		ribosome binding (GO:0043022)	3.71	0.000277	0.0123		ribosome (GO:0005840)	3.31	8.59e-13	8.54e-11		maturation of SSU-rRNA from tricistronic rRNA transcript (SSU-rRNA, 5.8S rRNA, LSU-rRNA) (GO:0000462)	4.25	0.000196	0.0171							cytosol (GO:0005829)	2.56	1.15e-12	1.42e-10
	ATP biosynthetic process (GO:0006754)	6.44	0.000141	0.00597		translation regulator activity, nucleic acid binding (GO:0090079)	3.67	0.000172	0.0101		endocytic patch (GO:0061645)	3.27	0.000746	0.0143		amide metabolic process (GO:0043603)	4.24	3.83e-17	2.67e-14							intracellular non-membrane-bounded organelle (GO:0043232)	2.33	2.68e-15	6.67e-13
	proton motive force-driven ATP synthesis (GO:0015986)	6.44	0.000141	0.00592		mRNA binding (GO:0003729)	3.67	1.51e-13	7.66e-11		actin cortical patch (GO:0030479)	3.05	0.00201	0.0344		ribosome biogenesis (GO:0042254)	4.21	6.03e-14	3.27e-11							non-membrane-bounded organelle (GO:0043228)	2.33	2.68e-15	5.34e-13
	protein refolding (GO:0042026)	6.44	3.01e-06	0.000238		amide binding (GO:0033218)	3.63	0.000106	0.00793		large ribosomal subunit (GO:0015934)	3.05	3.65e-06	0.000113		amino acid biosynthetic process (GO:0008652)	4.21	4.82e-05	0.00535							protein-containing complex (GO:0032991)	1.78	1.78e-10	1.97e-08
	dicarboxylic acid biosynthetic process (GO:0043650)	6.44	2.05e-05	0.0013		actin binding (GO:0003779)	3.51	0.000432	0.0176		supramolecular complex (GO:0099080)	2.83	1.22e-09	7.57e-08		establishment of RNA localization (GO:0051236)	4.17	5.18e-05	0.0055							cytoplasm (GO:0005737)	1.21	6.77e-06	0.000321
	branched-chain amino acid metabolic process (GO:0009081)	6.19	2.69e-05	0.00164		electron transfer activity (GO:0009055)	3.5	0.00132	0.0463		inner mitochondrial membrane protein complex (GO:0098800)	2.81	0.00071	0.0138		RNA transport (GO:0050658)	4.17	5.18e-05	0.00538							intracellular anatomical structure (GO:0005622)	1.14	4.95e-07	2.59e-05
	purine nucleoside triphosphate metabolic process (GO:0009144)	6.1	1.18e-05	0.000846		oxidoreductase activity, acting on CH-OH group of donors (GO:0016614)	3.44	1.28e-05	0.00116		90S preribosome (GO:0030686)	2.8	0.000489	0.0101		nucleic acid transport (GO:0050657)	4.11	5.96e-05	0.00594							cellular anatomical entity (GO:0110165)	1.08	0.000294	0.0104
	purine ribonucleoside triphosphate biosynthetic process (GO:0009206)	6.03	8.02e-05	0.00384		structural constituent of ribosome (GO:0003735)	3.41	4.92e-12	1.38e-09		cortical cytoskeleton (GO:0030863)	2.79	0.00167	0.0291		RNA localization (GO:0006403)	4.01	3.62e-05	0.00421							intracellular membrane-bounded organelle (GO:0043231)	0.81	0.000416	0.0125
	purine nucleoside triphosphate biosynthetic process (GO:0009145)	6.03	8.02e-05	0.0038		translation regulator activity (GO:0045182)	3.26	0.000173	0.00975		mitochondrial outer membrane (GO:0005741)	2.46	0.00159	0.0283		organelle assembly (GO:0070925)	4.01	4.33e-06	0.000622							membrane-bounded organelle (GO:0043227)	0.81	0.000406	0.0126
	actin cortical patch organization (GO:0044396)	6.03	8.02e-05	0.00377		oxidoreductase activity, acting on the CH-OH group of donors, NAD or NADP as acceptor (GO:0016616)	3.26	6.58e-05	0.00555		mitochondrial protein-containing complex (GO:0098798)	2.43	1.69e-05	0.000465		alpha-amino acid biosynthetic process (GO:1901607)	3.91	0.000364	0.0282							membrane (GO:0016020)	0.49	9.39e-06	0.000424
	glucose metabolic process (GO:0006006)	5.98	2.27e-06	0.000182		ribonucleoprotein complex binding (GO:0043021)	3.08	0.000757	0.0282		outer membrane (GO:0019867)	2.39	0.00136	0.0246		mRNA catabolic process (GO:0006402)	3.87	0.000389	0.0297							organelle membrane (GO:0031090)	0.45	0.000418	0.0122
	purine ribonucleoside triphosphate metabolic process (GO:0009205)	5.96	3.5e-05	0.00203		unfolded protein binding (GO:0051082)	2.94	0.000458	0.0181		ribonucleoprotein complex (GO:1990904)	2.38	1.05e-12	9.5e-11		ribonucleoprotein complex biogenesis (GO:0022613)	3.86	2.96e-14	1.81e-11							mitochondrion (GO:0005739)	0.26	1.77e-06	8.78e-05
	reactive oxygen species metabolic process (GO:0072593)	5.93	0.000553	0.0188		oxidoreductase activity (GO:0016491)	2.87	1.7e-12	6.14e-10		organelle outer membrane (GO:0031968)	2.28	0.00273	0.0453		maturation of SSU-rRNA (GO:0030490)	3.74	0.000501	0.036							mitochondrial envelope (GO:0005740)	< 0.01	4.34e-05	0.0018
	ribonucleoside triphosphate biosynthetic process (GO:0009201)	5.9	1.53e-05	0.00104		proton transmembrane transporter activity (GO:0015078)	2.78	0.000232	0.0115		preribosome (GO:0030684)	2.27	0.000458	0.00969		rRNA processing (GO:0006364)	3.71	5.41e-08	9.11e-06							mitochondrial membrane (GO:0031966)	< 0.01	9.92e-05	0.00395
	cytoplasmic translational initiation (GO:0002183)	5.85	0.000239	0.00941		guanyl ribonucleotide binding (GO:0032561)	2.78	0.000232	0.0113		cytosol (GO:0005829)	2.1	6.05e-17	1.5e-14		rRNA metabolic process (GO:0016072)	3.4	7.21e-08	1.17e-05
	ribonucleoside triphosphate metabolic process (GO:0009199)	5.85	6.68e-06	0.000502		GTP binding (GO:0005525)	2.78	0.000232	0.0111		mitochondrion (GO:0005739)	2.05	6.92e-19	2.29e-16		RNA catabolic process (GO:0006401)	3.37	0.000599	0.0418
	acyl-CoA metabolic process (GO:0006637)	5.6	0.000306	0.0114		guanyl nucleotide binding (GO:0019001)	2.78	0.000232	0.0109		intracellular non-membrane-bounded organelle (GO:0043232)	1.75	9.12e-14	1.13e-11		post-transcriptional regulation of gene expression (GO:0010608)	3.24	0.00016	0.0145
	thioester metabolic process (GO:0035383)	5.6	0.000306	0.0113		structural molecule activity (GO:0005198)	2.75	8.71e-12	2.2e-09		non-membrane-bounded organelle (GO:0043228)	1.75	9.12e-14	1.01e-11		cellular nitrogen compound catabolic process (GO:0044270)	3.22	0.000168	0.0149
	alpha-amino acid biosynthetic process (GO:1901607)	5.55	8.64e-16	1.56e-13		protein-containing complex binding (GO:0044877)	2.18	0.000217	0.011		intracellular organelle lumen (GO:0070013)	1.54	2.22e-05	0.000596		aromatic compound catabolic process (GO:0019439)	3.17	0.000196	0.0168
	amino acid biosynthetic process (GO:0008652)	5.49	3.6e-17	7.64e-15		RNA binding (GO:0003723)	2.12	4.41e-11	1.01e-08		membrane-enclosed lumen (GO:0031974)	1.54	2.22e-05	0.00058		heterocycle catabolic process (GO:0046700)	3.15	0.000206	0.0173
	alpha-amino acid catabolic process (GO:1901606)	5.49	9.11e-07	8.56e-05		ribonucleoside triphosphate phosphatase activity (GO:0017111)	2.11	0.000183	0.0101		organelle lumen (GO:0043233)	1.54	2.22e-05	0.000565		organonitrogen compound biosynthetic process (GO:1901566)	3.13	1.94e-17	1.58e-14
	'de novo' post-translational protein folding (GO:0051084)	5.36	0.000387	0.014		pyrophosphatase activity (GO:0016462)	2.07	0.00014	0.00907		protein-containing complex (GO:0032991)	1.42	9.86e-09	4.9e-07		alpha-amino acid metabolic process (GO:1901605)	3.12	0.000657	0.0439
	hexose metabolic process (GO:0019318)	5.26	2.77e-07	2.82e-05		small molecule binding (GO:0036094)	2.06	8.92e-15	5.64e-12		cytoplasm (GO:0005737)	1.27	3.43e-23	3.41e-20		nucleobase-containing compound catabolic process (GO:0034655)	3.08	0.000724	0.0478
	serine family amino acid metabolic process (GO:0009069)	5.22	1.73e-05	0.00113		hydrolase activity, acting on acid anhydrides, in phosphorus-containing anhydrides (GO:0016818)	2.04	0.000159	0.00983		intracellular organelle (GO:0043229)	1.14	3.74e-08	1.69e-06		organic cyclic compound catabolic process (GO:1901361)	3.02	0.000318	0.0259
	nucleoside triphosphate biosynthetic process (GO:0009142)	5.21	3.97e-05	0.00225		hydrolase activity, acting on acid anhydrides (GO:0016817)	2.03	0.000172	0.00991		organelle (GO:0043226)	1.14	5.13e-08	2.12e-06		amino acid metabolic process (GO:0006520)	2.77	0.000455	0.0337
	amino acid catabolic process (GO:0009063)	5.17	1.52e-07	1.58e-05		anion binding (GO:0043168)	1.96	4.68e-12	1.48e-09		intracellular anatomical structure (GO:0005622)	1.14	4.17e-20	2.07e-17		ncRNA processing (GO:0034470)	2.69	7.65e-06	0.00104
	nucleoside triphosphate metabolic process (GO:0009141)	5.1	9.44e-06	0.000688		nucleotide binding (GO:0000166)	1.93	5.48e-11	1.07e-08		cellular anatomical entity (GO:0110165)	1.08	3.02e-12	2.31e-10		cellular nitrogen compound biosynthetic process (GO:0044271)	2.65	4.89e-13	1.84e-10
	alpha-amino acid metabolic process (GO:1901605)	4.92	6.93e-19	1.88e-16		nucleoside phosphate binding (GO:1901265)	1.93	5.48e-11	9.9e-09		membrane (GO:0016020)	0.78	0.00238	0.0401		negative regulation of gene expression (GO:0010629)	2.64	0.000738	0.0481
	serine family amino acid biosynthetic process (GO:0009070)	4.9	0.0014	0.0441		purine nucleotide binding (GO:0017076)	1.93	4.38e-10	6.93e-08		nuclear protein-containing complex (GO:0140513)	0.54	0.00092	0.0173		macromolecule biosynthetic process (GO:0009059)	2.52	1.59e-10	5.18e-08
	'de novo' protein folding (GO:0006458)	4.83	0.000322	0.0117		adenyl nucleotide binding (GO:0030554)	1.81	4.53e-07	5.46e-05		endomembrane system (GO:0012505)	0.49	1.01e-06	3.6e-05		ncRNA metabolic process (GO:0034660)	2.47	9.09e-06	0.00114
	cytoplasmic translation (GO:0002181)	4.79	9.11e-18	2.02e-15		purine ribonucleotide binding (GO:0032555)	1.79	2.01e-07	2.82e-05		endoplasmic reticulum (GO:0005783)	0.32	1.79e-07	6.84e-06		gene expression (GO:0010467)	2.4	1.98e-13	8.81e-11
	tRNA aminoacylation for protein translation (GO:0006418)	4.78	7.53e-05	0.00376		ribonucleotide binding (GO:0032553)	1.78	1.69e-07	2.51e-05		intracellular protein-containing complex (GO:0140535)	0.29	4.68e-06	0.000141		cellular biosynthetic process (GO:0044249)	2.37	5.26e-13	1.84e-10
	translational elongation (GO:0006414)	4.78	7.53e-05	0.00372		purine ribonucleoside triphosphate binding (GO:0035639)	1.78	4.08e-07	5.17e-05		nuclear outer membrane-endoplasmic reticulum membrane network (GO:0042175)	0.27	2.29e-05	0.000569		organic substance biosynthetic process (GO:1901576)	2.26	9.48e-14	4.63e-11
	amino acid metabolic process (GO:0006520)	4.78	4.25e-25	1.73e-22		carbohydrate derivative binding (GO:0097367)	1.76	3.08e-07	4.11e-05		organelle subcompartment (GO:0031984)	0.24	1.36e-06	4.67e-05		biosynthetic process (GO:0009058)	2.22	2.74e-13	1.12e-10
	organic acid biosynthetic process (GO:0016053)	4.56	5.14e-18	1.25e-15		heterocyclic compound binding (GO:1901363)	1.72	1.7e-19	2.16e-16		endoplasmic reticulum membrane (GO:0005789)	0.24	1e-05	0.000285		cellular component biogenesis (GO:0044085)	2.15	2.86e-08	5.81e-06
	carboxylic acid biosynthetic process (GO:0046394)	4.56	5.14e-18	1.19e-15		organic cyclic compound binding (GO:0097159)	1.71	3.61e-19	3.04e-16		endoplasmic reticulum subcompartment (GO:0098827)	0.24	7.05e-06	0.000206		protein-containing complex organization (GO:0043933)	2.13	0.000293	0.0243
	chaperone-mediated protein folding (GO:0061077)	4.53	0.00048	0.0166		adenyl ribonucleotide binding (GO:0032559)	1.64	8.5e-05	0.00652		transcription regulator complex (GO:0005667)	< 0.01	0.00276	0.0436		RNA processing (GO:0006396)	2.03	0.00042	0.0316
	monosaccharide metabolic process (GO:0005996)	4.41	2.16e-06	0.000179		ATP binding (GO:0005524)	1.63	0.000116	0.00816							intracellular transport (GO:0046907)	1.9	0.000473	0.0345
	carboxylic acid metabolic process (GO:0019752)	4.38	1e-35	4.89e-32		ion binding (GO:0043167)	1.58	2.12e-10	3.57e-08							establishment of localization in cell (GO:0051649)	1.87	0.000619	0.042
	tRNA aminoacylation (GO:0043039)	4.32	0.000163	0.00663		catalytic activity (GO:0003824)	1.49	9.97e-13	4.21e-10							cellular nitrogen compound metabolic process (GO:0034641)	1.86	3.02e-10	9.22e-08
	amino acid activation (GO:0043038)	4.32	0.000163	0.00658		protein binding (GO:0005515)	1.49	0.000773	0.0284							protein metabolic process (GO:0019538)	1.79	8.54e-06	0.0011
	aspartate family amino acid metabolic process (GO:0009066)	4.27	3.11e-06	0.000241		binding (GO:0005488)	1.48	1.5e-21	3.79e-18							organonitrogen compound metabolic process (GO:1901564)	1.76	4.86e-08	8.48e-06
	aerobic respiration (GO:0009060)	4.27	7.49e-09	9.38e-07		cation binding (GO:0043169)	1.42	0.000982	0.035							cellular metabolic process (GO:0044237)	1.58	5.74e-10	1.65e-07
	oxoacid metabolic process (GO:0043436)	4.19	3.05e-34	4.97e-31		nucleic acid binding (GO:0003676)	1.38	0.000455	0.0183							macromolecule metabolic process (GO:0043170)	1.51	2.31e-06	0.000342
	aspartate family amino acid biosynthetic process (GO:0009067)	4.18	5.51e-05	0.00289		catalytic activity, acting on a protein (GO:0140096)	0.38	1.22e-05	0.00115							nitrogen compound metabolic process (GO:0006807)	1.5	8.03e-08	1.27e-05
	organic acid metabolic process (GO:0006082)	4.17	4.41e-34	5.39e-31		transcription regulator activity (GO:0140110)	0.24	0.000498	0.0194							cellular component organization or biogenesis (GO:0071840)	1.49	4.39e-05	0.00499
	cortical actin cytoskeleton organization (GO:0030866)	4.11	0.000123	0.00543		catalytic activity, acting on DNA (GO:0140097)	0.08	0.000149	0.00945							primary metabolic process (GO:0044238)	1.47	1.94e-08	4.12e-06
	carboxylic acid catabolic process (GO:0046395)	4.07	1.2e-07	1.33e-05												organic substance metabolic process (GO:0071704)	1.47	1.91e-09	5.17e-07
	response to heat (GO:0009408)	4.02	0.000146	0.0061												metabolic process (GO:0008152)	1.42	6.78e-09	1.74e-06
	cortical cytoskeleton organization (GO:0030865)	4.02	0.000146	0.00605												cellular process (GO:0009987)	1.17	1.81e-05	0.00221
	glutamine family amino acid metabolic process (GO:0009064)	4.02	2.2e-05	0.00138
	organic acid catabolic process (GO:0016054)	4.02	1.42e-07	1.51e-05
	purine ribonucleotide metabolic process (GO:0009150)	3.97	1.11e-06	9.54e-05
	cellular respiration (GO:0045333)	3.95	2.96e-08	3.36e-06
	purine nucleotide metabolic process (GO:0006163)	3.9	1.7e-09	2.31e-07
	monocarboxylic acid metabolic process (GO:0032787)	3.89	4.24e-11	6.69e-09
	generation of precursor metabolites and energy (GO:0006091)	3.84	2.68e-12	4.52e-10
	response to temperature stimulus (GO:0009266)	3.79	0.000238	0.00944
	carbohydrate biosynthetic process (GO:0016051)	3.75	7.86e-05	0.0038
	sulfur amino acid metabolic process (GO:0000096)	3.74	0.000844	0.0281
	translational initiation (GO:0006413)	3.74	0.000148	0.00606
	small molecule catabolic process (GO:0044282)	3.7	2.7e-09	3.56e-07
	energy derivation by oxidation of organic compounds (GO:0015980)	3.7	8.76e-10	1.26e-07
	purine ribonucleotide biosynthetic process (GO:0009152)	3.69	9.16e-05	0.00418
	ribonucleotide metabolic process (GO:0009259)	3.65	1.11e-06	9.65e-05
	amide biosynthetic process (GO:0043604)	3.57	3.25e-25	1.45e-22
	small molecule biosynthetic process (GO:0044283)	3.56	2.78e-18	7.15e-16
	ribose phosphate metabolic process (GO:0019693)	3.56	9.18e-07	8.16e-05
	purine nucleotide biosynthetic process (GO:0006164)	3.55	8.38e-06	0.00062
	purine-containing compound metabolic process (GO:0072521)	3.54	1.24e-08	1.44e-06
	carbohydrate catabolic process (GO:0016052)	3.49	1.8e-05	0.00116
	translation (GO:0006412)	3.49	8.94e-21	3.12e-18
	peptide biosynthetic process (GO:0043043)	3.45	1.6e-20	5.2e-18
	amide metabolic process (GO:0043603)	3.43	2.67e-26	1.45e-23
	ribonucleotide biosynthetic process (GO:0009260)	3.39	7.17e-05	0.00365
	sulfur compound metabolic process (GO:0006790)	3.38	7.02e-07	6.86e-05
	nucleotide biosynthetic process (GO:0009165)	3.38	7.02e-07	6.73e-05
	purine-containing compound biosynthetic process (GO:0072522)	3.36	1.68e-05	0.00111
	ribose phosphate biosynthetic process (GO:0046390)	3.34	5.06e-05	0.00268
	nucleotide metabolic process (GO:0009117)	3.33	3.19e-09	4.1e-07
	nucleoside phosphate biosynthetic process (GO:1901293)	3.32	9.18e-07	8.31e-05
	peptide metabolic process (GO:0006518)	3.29	1.98e-19	5.7e-17
	ribosome localization (GO:0033750)	3.28	0.00122	0.0389
	ribosome assembly (GO:0042255)	3.22	0.000121	0.00549
	nucleoside phosphate metabolic process (GO:0006753)	3.18	8.99e-09	1.1e-06
	sulfur compound biosynthetic process (GO:0044272)	3.13	0.000412	0.0146
	small molecule metabolic process (GO:0044281)	3.04	6.13e-32	5.99e-29
	nucleobase-containing small molecule metabolic process (GO:0055086)	2.97	1.09e-08	1.3e-06
	organonitrogen compound biosynthetic process (GO:1901566)	2.88	7.46e-35	1.82e-31
	proton transmembrane transport (GO:1902600)	2.88	0.000244	0.00939
	non-membrane-bounded organelle assembly (GO:0140694)	2.68	3.73e-05	0.00214
	nuclear transport (GO:0051169)	2.5	4.21e-05	0.00231
	nucleocytoplasmic transport (GO:0006913)	2.5	4.21e-05	0.00228
	RNA localization (GO:0006403)	2.48	0.000262	0.01
	nuclear export (GO:0051168)	2.48	0.00053	0.0182
	ribonucleoprotein complex subunit organization (GO:0071826)	2.42	8.95e-05	0.00412
	establishment of RNA localization (GO:0051236)	2.41	0.000931	0.0305
	RNA transport (GO:0050658)	2.41	0.000931	0.0303
	carbohydrate metabolic process (GO:0005975)	2.4	1.33e-05	0.00094
	alcohol metabolic process (GO:0006066)	2.39	0.00136	0.0431
	protein folding (GO:0006457)	2.37	0.00145	0.0453
	nucleic acid transport (GO:0050657)	2.37	0.00106	0.0343
	organelle assembly (GO:0070925)	2.29	0.000316	0.0116
	cellular biosynthetic process (GO:0044249)	2.23	2.82e-26	1.38e-23
	ribonucleoprotein complex assembly (GO:0022618)	2.23	0.000735	0.0246
	organic substance biosynthetic process (GO:1901576)	2.18	7.51e-30	6.12e-27
	cellular nitrogen compound biosynthetic process (GO:0044271)	2.15	4.82e-17	9.81e-15
	biosynthetic process (GO:0009058)	2.14	5.94e-29	4.14e-26
	organophosphate metabolic process (GO:0019637)	2.04	1.56e-05	0.00104
	carbohydrate derivative metabolic process (GO:1901135)	2	7.25e-05	0.00365
	ribosome biogenesis (GO:0042254)	1.98	1.43e-05	0.000981
	ribonucleoprotein complex biogenesis (GO:0022613)	1.84	2.83e-05	0.00171
	organonitrogen compound metabolic process (GO:1901564)	1.78	8.2e-20	2.5e-17
	macromolecule biosynthetic process (GO:0009059)	1.7	3.51e-07	3.5e-05
	cellular catabolic process (GO:0044248)	1.67	0.000453	0.0159
	organic substance catabolic process (GO:1901575)	1.64	5.86e-05	0.00305
	cellular metabolic process (GO:0044237)	1.62	6.26e-28	3.82e-25
	gene expression (GO:0010467)	1.53	2.24e-06	0.000182
	cellular nitrogen compound metabolic process (GO:0034641)	1.51	7.91e-10	1.17e-07
	catabolic process (GO:0009056)	1.47	0.000454	0.0158
	metabolic process (GO:0008152)	1.42	7.28e-22	2.74e-19
	cellular component biogenesis (GO:0044085)	1.42	0.00053	0.0181
	primary metabolic process (GO:0044238)	1.41	1.57e-15	2.73e-13
	organic substance metabolic process (GO:0071704)	1.4	7.74e-17	1.51e-14
	nitrogen compound metabolic process (GO:0006807)	1.38	2e-11	3.25e-09
	cellular process (GO:0009987)	1.19	7.82e-17	1.47e-14
	cell cycle (GO:0007049)	0.49	0.000167	0.00668
	macromolecule modification (GO:0043412)	0.47	4.18e-05	0.00232
	cell cycle process (GO:0022402)	0.38	3.31e-05	0.00195
	protein modification process (GO:0036211)	0.34	1.34e-06	0.000113
